# Supplementary material for: Application of the SLAPNAP statistical learning tool to broadly neutralizing antibody HIV prevention research
Source: iScience. 2023 Aug 9;26(9):107595. doi: 10.1016/j.isci.2023.107595 (PMC10466901; doi:10.1016/j.isci.2023.107595)
Supplement: Table S4. Complete information on cross-validated prediction performance for nine different bnAbs or combination bnAb regimens, related to Table 1 — For each bnAb (VRC01, VRC07-523-LS, PGT121, VRC26.25) or combination bnAb regimen (VRC07-523-LS + PGT121, VRC07-523-LS + PGDM1400, VRC07-523-LS + 10–1074, VRC07-523-LS + PGT121 + PGDM1400, VRC01/ PGDM1400/10e8v4), the table provides eight different metrics for assessing cross-validated prediction performance (sensitivity, specificity, positive predictive value [PPV], negative predictive value [NPV], F1 score [harmonic mean of sensitivity and PPV], F0.5 score [weighted harmonic mean of sensitivity and PPV, with more weight given to PPV], accuracy, and Matthews correlation coefficient [MCC]) at each quantile of predicted risk, along with the AUC and Brier score. Susceptibility is defined as (combination) IC80 < 1 μg/mL, where for J bnAbs, combination IC80 = (∑j=1JIC80,j−1)−1 and multiple susceptibility is defined as IC80,j < 1 for at least 1 bnAb (where applicable). [file mmc2.xlsx]

## Sheet: vrc01
regimen	outcome	quantile	cutoff	Sensitivity	Specificity	PPV	NPV	F1	F0.5	Accuracy	MCC	AUC	Brier
vrc01	sens	0.01	0.04	1	0.02	0.39	1	0.57	0.45	0.4	0.08	0.74	0.19
vrc01	sens	0.02	0.06	1	0.03	0.4	1	0.57	0.45	0.41	0.11	0.74	0.19
vrc01	sens	0.03	0.07	1	0.05	0.4	0.96	0.57	0.46	0.42	0.12	0.74	0.19
vrc01	sens	0.04	0.08	0.99	0.06	0.4	0.92	0.57	0.46	0.42	0.13	0.74	0.19
vrc01	sens	0.05	0.09	0.98	0.07	0.4	0.9	0.57	0.46	0.43	0.13	0.74	0.19
vrc01	sens	0.06	0.1	0.97	0.09	0.41	0.88	0.57	0.46	0.44	0.13	0.74	0.19
vrc01	sens	0.07	0.11	0.96	0.1	0.41	0.84	0.57	0.46	0.44	0.13	0.74	0.19
vrc01	sens	0.08	0.11	0.95	0.12	0.41	0.83	0.57	0.46	0.45	0.13	0.74	0.19
vrc01	sens	0.09	0.12	0.95	0.13	0.41	0.82	0.57	0.46	0.45	0.13	0.74	0.19
vrc01	sens	0.1	0.13	0.94	0.14	0.41	0.83	0.57	0.46	0.45	0.14	0.74	0.19
vrc01	sens	0.11	0.14	0.94	0.16	0.42	0.82	0.58	0.47	0.46	0.14	0.74	0.19
vrc01	sens	0.12	0.15	0.93	0.17	0.42	0.82	0.57	0.47	0.47	0.15	0.74	0.19
vrc01	sens	0.13	0.15	0.93	0.18	0.42	0.82	0.58	0.47	0.47	0.16	0.74	0.19
vrc01	sens	0.14	0.16	0.93	0.2	0.43	0.83	0.58	0.48	0.48	0.18	0.74	0.19
vrc01	sens	0.15	0.16	0.93	0.21	0.43	0.83	0.59	0.48	0.49	0.18	0.74	0.19
vrc01	sens	0.16	0.17	0.92	0.21	0.43	0.82	0.58	0.48	0.49	0.18	0.74	0.19
vrc01	sens	0.17	0.18	0.92	0.23	0.43	0.83	0.59	0.48	0.5	0.19	0.74	0.19
vrc01	sens	0.18	0.18	0.92	0.23	0.43	0.83	0.59	0.49	0.5	0.2	0.74	0.19
vrc01	sens	0.19	0.18	0.91	0.24	0.44	0.83	0.59	0.49	0.5	0.2	0.74	0.19
vrc01	sens	0.2	0.19	0.91	0.26	0.44	0.85	0.6	0.49	0.52	0.23	0.74	0.19
vrc01	sens	0.21	0.2	0.91	0.28	0.45	0.86	0.6	0.5	0.53	0.24	0.74	0.19
vrc01	sens	0.22	0.2	0.9	0.3	0.45	0.84	0.6	0.5	0.54	0.24	0.74	0.19
vrc01	sens	0.23	0.2	0.9	0.31	0.45	0.84	0.6	0.5	0.54	0.24	0.74	0.19
vrc01	sens	0.24	0.21	0.89	0.34	0.46	0.85	0.61	0.51	0.55	0.27	0.74	0.19
vrc01	sens	0.25	0.22	0.87	0.34	0.46	0.83	0.6	0.51	0.55	0.25	0.74	0.19
vrc01	sens	0.26	0.22	0.87	0.36	0.47	0.84	0.61	0.51	0.56	0.26	0.74	0.19
vrc01	sens	0.27	0.22	0.87	0.36	0.47	0.84	0.61	0.51	0.56	0.26	0.74	0.19
vrc01	sens	0.28	0.23	0.87	0.37	0.47	0.84	0.61	0.52	0.57	0.27	0.74	0.19
vrc01	sens	0.29	0.23	0.87	0.38	0.47	0.83	0.61	0.52	0.57	0.27	0.74	0.19
vrc01	sens	0.3	0.24	0.86	0.4	0.48	0.83	0.61	0.52	0.58	0.28	0.74	0.19
vrc01	sens	0.31	0.24	0.86	0.41	0.48	0.83	0.62	0.53	0.58	0.29	0.74	0.19
vrc01	sens	0.32	0.25	0.84	0.42	0.48	0.82	0.61	0.53	0.58	0.28	0.74	0.19
vrc01	sens	0.33	0.25	0.83	0.43	0.48	0.81	0.61	0.53	0.59	0.27	0.74	0.19
vrc01	sens	0.34	0.25	0.82	0.44	0.49	0.8	0.61	0.53	0.59	0.27	0.74	0.19
vrc01	sens	0.35	0.26	0.81	0.46	0.49	0.79	0.61	0.53	0.59	0.27	0.74	0.19
vrc01	sens	0.36	0.26	0.81	0.47	0.49	0.8	0.61	0.54	0.6	0.28	0.74	0.19
vrc01	sens	0.37	0.27	0.8	0.48	0.5	0.8	0.61	0.54	0.61	0.29	0.74	0.19
vrc01	sens	0.38	0.27	0.8	0.49	0.5	0.8	0.62	0.54	0.61	0.3	0.74	0.19
vrc01	sens	0.39	0.28	0.8	0.51	0.51	0.81	0.62	0.55	0.63	0.32	0.74	0.19
vrc01	sens	0.4	0.28	0.8	0.54	0.53	0.82	0.63	0.56	0.64	0.34	0.74	0.19
vrc01	sens	0.41	0.29	0.8	0.54	0.53	0.82	0.63	0.56	0.64	0.34	0.74	0.19
vrc01	sens	0.42	0.29	0.79	0.55	0.53	0.81	0.63	0.57	0.64	0.34	0.74	0.19
vrc01	sens	0.43	0.3	0.78	0.56	0.54	0.81	0.64	0.57	0.65	0.35	0.74	0.19
vrc01	sens	0.44	0.3	0.77	0.58	0.54	0.8	0.63	0.57	0.65	0.35	0.74	0.19
vrc01	sens	0.45	0.3	0.76	0.58	0.54	0.8	0.63	0.57	0.65	0.34	0.74	0.19
vrc01	sens	0.46	0.31	0.76	0.59	0.54	0.8	0.63	0.57	0.65	0.34	0.74	0.19
vrc01	sens	0.47	0.31	0.75	0.6	0.54	0.79	0.63	0.57	0.66	0.34	0.74	0.19
vrc01	sens	0.48	0.32	0.73	0.61	0.55	0.79	0.62	0.57	0.66	0.34	0.74	0.19
vrc01	sens	0.49	0.32	0.72	0.62	0.55	0.78	0.62	0.57	0.66	0.33	0.74	0.19
vrc01	sens	0.5	0.32	0.71	0.63	0.55	0.78	0.62	0.58	0.66	0.34	0.74	0.19
vrc01	sens	0.51	0.33	0.7	0.65	0.56	0.78	0.62	0.58	0.67	0.35	0.74	0.19
vrc01	sens	0.52	0.33	0.7	0.66	0.56	0.78	0.62	0.58	0.67	0.35	0.74	0.19
vrc01	sens	0.53	0.34	0.69	0.67	0.57	0.78	0.62	0.59	0.68	0.35	0.74	0.19
vrc01	sens	0.54	0.35	0.68	0.68	0.58	0.78	0.62	0.59	0.68	0.36	0.74	0.19
vrc01	sens	0.55	0.35	0.67	0.69	0.58	0.77	0.62	0.59	0.68	0.36	0.74	0.19
vrc01	sens	0.56	0.36	0.67	0.7	0.58	0.77	0.62	0.6	0.69	0.36	0.74	0.19
vrc01	sens	0.57	0.36	0.64	0.7	0.58	0.76	0.61	0.59	0.68	0.34	0.74	0.19
vrc01	sens	0.58	0.36	0.63	0.71	0.58	0.76	0.6	0.59	0.68	0.34	0.74	0.19
vrc01	sens	0.59	0.37	0.62	0.72	0.58	0.75	0.6	0.59	0.68	0.34	0.74	0.19
vrc01	sens	0.6	0.38	0.61	0.73	0.59	0.75	0.6	0.59	0.68	0.34	0.74	0.19
vrc01	sens	0.61	0.38	0.59	0.75	0.6	0.74	0.59	0.6	0.69	0.34	0.74	0.19
vrc01	sens	0.62	0.39	0.58	0.75	0.6	0.74	0.59	0.6	0.69	0.34	0.74	0.19
vrc01	sens	0.63	0.39	0.58	0.75	0.6	0.74	0.59	0.6	0.69	0.34	0.74	0.19
vrc01	sens	0.64	0.4	0.58	0.76	0.61	0.74	0.59	0.6	0.69	0.35	0.74	0.19
vrc01	sens	0.65	0.41	0.55	0.79	0.62	0.73	0.58	0.6	0.69	0.35	0.74	0.19
vrc01	sens	0.66	0.41	0.54	0.8	0.63	0.73	0.58	0.61	0.7	0.35	0.74	0.19
vrc01	sens	0.67	0.42	0.53	0.8	0.63	0.73	0.57	0.6	0.69	0.34	0.74	0.19
vrc01	sens	0.68	0.43	0.52	0.81	0.63	0.73	0.57	0.6	0.69	0.34	0.74	0.19
vrc01	sens	0.69	0.44	0.51	0.82	0.64	0.73	0.57	0.61	0.7	0.35	0.74	0.19
vrc01	sens	0.7	0.44	0.5	0.82	0.64	0.72	0.56	0.61	0.7	0.35	0.74	0.19
vrc01	sens	0.71	0.45	0.48	0.83	0.65	0.72	0.55	0.61	0.7	0.34	0.74	0.19
vrc01	sens	0.72	0.46	0.48	0.84	0.66	0.72	0.55	0.61	0.7	0.35	0.74	0.19
vrc01	sens	0.73	0.47	0.47	0.85	0.66	0.72	0.55	0.61	0.7	0.35	0.74	0.19
vrc01	sens	0.74	0.49	0.46	0.86	0.68	0.72	0.55	0.62	0.71	0.36	0.74	0.19
vrc01	sens	0.75	0.51	0.44	0.87	0.68	0.71	0.53	0.62	0.7	0.35	0.74	0.19
vrc01	sens	0.76	0.51	0.44	0.88	0.7	0.71	0.54	0.63	0.71	0.36	0.74	0.19
vrc01	sens	0.77	0.52	0.43	0.89	0.72	0.71	0.54	0.63	0.71	0.37	0.74	0.19
vrc01	sens	0.78	0.53	0.41	0.9	0.73	0.71	0.53	0.63	0.71	0.37	0.74	0.19
vrc01	sens	0.79	0.53	0.41	0.92	0.76	0.71	0.53	0.65	0.72	0.39	0.74	0.19
vrc01	sens	0.8	0.55	0.39	0.93	0.77	0.7	0.51	0.64	0.72	0.38	0.74	0.19
vrc01	sens	0.81	0.55	0.37	0.93	0.76	0.7	0.49	0.62	0.71	0.37	0.74	0.19
vrc01	sens	0.82	0.57	0.36	0.93	0.77	0.7	0.49	0.62	0.71	0.37	0.74	0.19
vrc01	sens	0.83	0.59	0.34	0.94	0.78	0.69	0.47	0.61	0.7	0.36	0.74	0.19
vrc01	sens	0.84	0.62	0.33	0.95	0.8	0.69	0.46	0.61	0.7	0.36	0.74	0.19
vrc01	sens	0.85	0.64	0.32	0.95	0.82	0.69	0.46	0.61	0.71	0.37	0.74	0.19
vrc01	sens	0.86	0.66	0.3	0.96	0.83	0.68	0.43	0.6	0.7	0.36	0.74	0.19
vrc01	sens	0.87	0.67	0.28	0.96	0.83	0.68	0.41	0.58	0.7	0.35	0.74	0.19
vrc01	sens	0.88	0.7	0.27	0.97	0.86	0.68	0.4	0.59	0.7	0.36	0.74	0.19
vrc01	sens	0.89	0.71	0.26	0.97	0.87	0.67	0.39	0.58	0.69	0.35	0.74	0.19
vrc01	sens	0.9	0.74	0.23	0.98	0.87	0.66	0.36	0.55	0.69	0.33	0.74	0.19
vrc01	sens	0.91	0.75	0.22	0.99	0.94	0.66	0.35	0.55	0.69	0.35	0.74	0.19
vrc01	sens	0.92	0.8	0.18	0.99	0.93	0.66	0.3	0.5	0.68	0.32	0.74	0.19
vrc01	sens	0.93	0.82	0.17	0.99	0.9	0.65	0.27	0.46	0.67	0.29	0.74	0.19
vrc01	sens	0.94	0.85	0.15	1	0.98	0.65	0.26	0.45	0.67	0.3	0.74	0.19
vrc01	sens	0.95	0.87	0.14	1	0.98	0.64	0.24	0.42	0.66	0.28	0.74	0.19
vrc01	sens	0.96	0.9	0.1	1	1	0.64	0.18	0.34	0.65	0.25	0.74	0.19
vrc01	sens	0.97	0.92	0.08	1	1	0.63	0.14	0.28	0.64	0.21	0.74	0.19
vrc01	sens	0.98	0.94	0.06	1	1	0.63	0.11	0.22	0.63	0.18	0.74	0.19
vrc01	sens	0.99	0.96	0.03	1	NA	0.62	0.05	0.11	0.62	NA	0.74	0.19

## Sheet: vrc07-523-ls
regimen	outcome	quantile	cutoff	Sensitivity	Specificity	PPV	NPV	F1	F0.5	Accuracy	MCC	AUC	Brier
vrc07-523-ls	sens	0.01	0.37	0.99	0.04	0.79	NA	0.88	0.82	0.79	NA	0.72	0.11
vrc07-523-ls	sens	0.02	0.51	0.99	0.07	0.8	NA	0.88	0.83	0.8	NA	0.72	0.11
vrc07-523-ls	sens	0.03	0.57	0.99	0.12	0.81	NA	0.89	0.84	0.8	NA	0.72	0.11
vrc07-523-ls	sens	0.04	0.6	0.98	0.13	0.81	0.61	0.89	0.84	0.8	0.22	0.72	0.11
vrc07-523-ls	sens	0.05	0.62	0.98	0.15	0.81	0.66	0.89	0.84	0.8	0.25	0.72	0.11
vrc07-523-ls	sens	0.06	0.65	0.97	0.19	0.82	0.69	0.89	0.84	0.81	0.29	0.72	0.11
vrc07-523-ls	sens	0.07	0.65	0.97	0.22	0.82	0.65	0.89	0.85	0.81	0.3	0.72	0.11
vrc07-523-ls	sens	0.08	0.66	0.96	0.25	0.83	0.65	0.89	0.85	0.81	0.31	0.72	0.11
vrc07-523-ls	sens	0.09	0.67	0.95	0.25	0.82	0.6	0.88	0.85	0.8	0.29	0.72	0.11
vrc07-523-ls	sens	0.1	0.69	0.94	0.28	0.83	0.59	0.88	0.85	0.8	0.31	0.72	0.11
vrc07-523-ls	sens	0.11	0.7	0.93	0.28	0.83	0.56	0.88	0.85	0.8	0.29	0.72	0.11
vrc07-523-ls	sens	0.12	0.7	0.92	0.29	0.83	0.53	0.87	0.85	0.79	0.28	0.72	0.11
vrc07-523-ls	sens	0.13	0.71	0.92	0.31	0.83	0.52	0.87	0.85	0.79	0.28	0.72	0.11
vrc07-523-ls	sens	0.14	0.71	0.92	0.34	0.84	0.54	0.88	0.85	0.8	0.31	0.72	0.11
vrc07-523-ls	sens	0.15	0.71	0.91	0.36	0.84	0.53	0.87	0.85	0.8	0.32	0.72	0.11
vrc07-523-ls	sens	0.16	0.72	0.9	0.4	0.85	0.51	0.87	0.86	0.79	0.33	0.72	0.11
vrc07-523-ls	sens	0.17	0.73	0.89	0.4	0.85	0.48	0.87	0.85	0.78	0.3	0.72	0.11
vrc07-523-ls	sens	0.18	0.73	0.88	0.41	0.85	0.48	0.86	0.85	0.78	0.31	0.72	0.11
vrc07-523-ls	sens	0.19	0.74	0.88	0.42	0.85	0.46	0.86	0.86	0.78	0.31	0.72	0.11
vrc07-523-ls	sens	0.2	0.74	0.86	0.44	0.85	0.44	0.85	0.85	0.77	0.29	0.72	0.11
vrc07-523-ls	sens	0.21	0.74	0.84	0.46	0.85	0.42	0.85	0.85	0.76	0.29	0.72	0.11
vrc07-523-ls	sens	0.22	0.75	0.84	0.47	0.86	0.42	0.85	0.85	0.76	0.3	0.72	0.11
vrc07-523-ls	sens	0.23	0.75	0.83	0.47	0.86	0.41	0.84	0.85	0.76	0.28	0.72	0.11
vrc07-523-ls	sens	0.24	0.76	0.81	0.48	0.86	0.39	0.83	0.85	0.74	0.27	0.72	0.11
vrc07-523-ls	sens	0.25	0.76	0.81	0.48	0.86	0.39	0.83	0.85	0.74	0.27	0.72	0.11
vrc07-523-ls	sens	0.26	0.76	0.8	0.49	0.86	0.38	0.83	0.85	0.74	0.27	0.72	0.11
vrc07-523-ls	sens	0.27	0.77	0.78	0.49	0.86	0.36	0.82	0.84	0.72	0.25	0.72	0.11
vrc07-523-ls	sens	0.28	0.77	0.76	0.49	0.85	0.34	0.8	0.83	0.71	0.22	0.72	0.11
vrc07-523-ls	sens	0.29	0.78	0.75	0.49	0.85	0.33	0.8	0.83	0.7	0.21	0.72	0.11
vrc07-523-ls	sens	0.3	0.78	0.74	0.51	0.85	0.32	0.79	0.83	0.69	0.21	0.72	0.11
vrc07-523-ls	sens	0.31	0.78	0.73	0.51	0.85	0.31	0.78	0.82	0.68	0.2	0.72	0.11
vrc07-523-ls	sens	0.32	0.79	0.72	0.52	0.85	0.31	0.78	0.82	0.68	0.2	0.72	0.11
vrc07-523-ls	sens	0.33	0.79	0.71	0.52	0.85	0.31	0.77	0.82	0.67	0.19	0.72	0.11
vrc07-523-ls	sens	0.34	0.79	0.71	0.54	0.86	0.31	0.77	0.82	0.67	0.21	0.72	0.11
vrc07-523-ls	sens	0.35	0.79	0.69	0.54	0.86	0.3	0.76	0.81	0.66	0.19	0.72	0.11
vrc07-523-ls	sens	0.36	0.79	0.69	0.54	0.85	0.3	0.76	0.81	0.66	0.19	0.72	0.11
vrc07-523-ls	sens	0.37	0.8	0.68	0.54	0.85	0.3	0.75	0.81	0.65	0.18	0.72	0.11
vrc07-523-ls	sens	0.38	0.8	0.67	0.55	0.85	0.29	0.74	0.81	0.64	0.18	0.72	0.11
vrc07-523-ls	sens	0.39	0.8	0.65	0.56	0.86	0.29	0.74	0.8	0.64	0.18	0.72	0.11
vrc07-523-ls	sens	0.4	0.81	0.65	0.59	0.86	0.3	0.73	0.8	0.64	0.19	0.72	0.11
vrc07-523-ls	sens	0.41	0.81	0.64	0.6	0.86	0.3	0.73	0.8	0.63	0.2	0.72	0.11
vrc07-523-ls	sens	0.42	0.81	0.63	0.61	0.86	0.3	0.72	0.8	0.62	0.2	0.72	0.11
vrc07-523-ls	sens	0.43	0.82	0.62	0.62	0.87	0.3	0.72	0.8	0.62	0.2	0.72	0.11
vrc07-523-ls	sens	0.44	0.82	0.6	0.65	0.88	0.3	0.71	0.8	0.61	0.21	0.72	0.11
vrc07-523-ls	sens	0.45	0.82	0.6	0.65	0.87	0.29	0.7	0.79	0.61	0.2	0.72	0.11
vrc07-523-ls	sens	0.46	0.82	0.59	0.67	0.88	0.3	0.7	0.79	0.61	0.22	0.72	0.11
vrc07-523-ls	sens	0.47	0.82	0.58	0.67	0.88	0.3	0.69	0.79	0.6	0.21	0.72	0.11
vrc07-523-ls	sens	0.48	0.82	0.58	0.73	0.9	0.32	0.7	0.8	0.61	0.26	0.72	0.11
vrc07-523-ls	sens	0.49	0.83	0.57	0.73	0.9	0.31	0.68	0.79	0.6	0.25	0.72	0.11
vrc07-523-ls	sens	0.5	0.83	0.55	0.73	0.89	0.31	0.67	0.78	0.59	0.24	0.72	0.11
vrc07-523-ls	sens	0.51	0.83	0.55	0.75	0.9	0.31	0.67	0.79	0.59	0.26	0.72	0.11
vrc07-523-ls	sens	0.52	0.83	0.55	0.76	0.91	0.32	0.67	0.79	0.6	0.27	0.72	0.11
vrc07-523-ls	sens	0.53	0.84	0.54	0.76	0.9	0.31	0.66	0.78	0.59	0.26	0.72	0.11
vrc07-523-ls	sens	0.54	0.84	0.53	0.78	0.91	0.31	0.66	0.78	0.58	0.26	0.72	0.11
vrc07-523-ls	sens	0.55	0.84	0.53	0.78	0.91	0.31	0.66	0.78	0.58	0.26	0.72	0.11
vrc07-523-ls	sens	0.56	0.84	0.51	0.79	0.91	0.31	0.65	0.78	0.57	0.26	0.72	0.11
vrc07-523-ls	sens	0.57	0.84	0.51	0.8	0.91	0.31	0.64	0.78	0.57	0.26	0.72	0.11
vrc07-523-ls	sens	0.58	0.85	0.5	0.8	0.91	0.3	0.63	0.77	0.56	0.25	0.72	0.11
vrc07-523-ls	sens	0.59	0.85	0.48	0.8	0.91	0.3	0.62	0.76	0.55	0.24	0.72	0.11
vrc07-523-ls	sens	0.6	0.85	0.47	0.82	0.92	0.3	0.62	0.76	0.55	0.25	0.72	0.11
vrc07-523-ls	sens	0.61	0.85	0.46	0.84	0.92	0.3	0.61	0.76	0.54	0.25	0.72	0.11
vrc07-523-ls	sens	0.62	0.85	0.44	0.84	0.92	0.29	0.59	0.75	0.53	0.24	0.72	0.11
vrc07-523-ls	sens	0.63	0.85	0.44	0.84	0.92	0.29	0.59	0.75	0.53	0.24	0.72	0.11
vrc07-523-ls	sens	0.64	0.86	0.41	0.84	0.91	0.28	0.56	0.72	0.5	0.21	0.72	0.11
vrc07-523-ls	sens	0.65	0.86	0.39	0.85	0.91	0.27	0.54	0.71	0.49	0.21	0.72	0.11
vrc07-523-ls	sens	0.66	0.86	0.38	0.86	0.91	0.27	0.53	0.71	0.49	0.21	0.72	0.11
vrc07-523-ls	sens	0.67	0.86	0.38	0.86	0.91	0.27	0.53	0.71	0.48	0.21	0.72	0.11
vrc07-523-ls	sens	0.68	0.86	0.37	0.86	0.91	0.27	0.51	0.69	0.47	0.2	0.72	0.11
vrc07-523-ls	sens	0.69	0.87	0.36	0.89	0.93	0.27	0.5	0.69	0.47	0.23	0.72	0.11
vrc07-523-ls	sens	0.7	0.87	0.35	0.89	0.93	0.27	0.5	0.68	0.46	0.22	0.72	0.11
vrc07-523-ls	sens	0.71	0.87	0.34	0.89	0.93	0.27	0.49	0.68	0.46	0.22	0.72	0.11
vrc07-523-ls	sens	0.72	0.87	0.33	0.89	0.93	0.27	0.48	0.67	0.45	0.21	0.72	0.11
vrc07-523-ls	sens	0.73	0.87	0.32	0.89	0.93	0.26	0.47	0.66	0.45	0.2	0.72	0.11
vrc07-523-ls	sens	0.74	0.87	0.31	0.89	0.92	0.26	0.45	0.64	0.43	0.19	0.72	0.11
vrc07-523-ls	sens	0.75	0.87	0.3	0.89	0.92	0.26	0.45	0.64	0.43	0.19	0.72	0.11
vrc07-523-ls	sens	0.76	0.87	0.29	0.92	0.94	0.26	0.43	0.62	0.42	0.2	0.72	0.11
vrc07-523-ls	sens	0.77	0.88	0.27	0.93	0.94	0.26	0.41	0.61	0.41	0.2	0.72	0.11
vrc07-523-ls	sens	0.78	0.88	0.26	0.94	0.95	0.26	0.4	0.6	0.4	0.2	0.72	0.11
vrc07-523-ls	sens	0.79	0.88	0.25	0.94	0.95	0.25	0.39	0.59	0.4	0.2	0.72	0.11
vrc07-523-ls	sens	0.8	0.89	0.25	0.96	0.98	0.26	0.39	0.6	0.41	0.23	0.72	0.11
vrc07-523-ls	sens	0.81	0.89	0.25	0.96	0.98	0.26	0.39	0.59	0.4	0.22	0.72	0.11
vrc07-523-ls	sens	0.82	0.89	0.24	0.96	0.98	0.26	0.37	0.58	0.39	0.22	0.72	0.11
vrc07-523-ls	sens	0.83	0.89	0.2	0.96	0.97	0.25	0.32	0.52	0.36	0.19	0.72	0.11
vrc07-523-ls	sens	0.84	0.9	0.19	0.96	0.97	0.24	0.31	0.5	0.35	0.18	0.72	0.11
vrc07-523-ls	sens	0.85	0.9	0.17	0.96	0.97	0.24	0.29	0.48	0.34	0.17	0.72	0.11
vrc07-523-ls	sens	0.86	0.9	0.16	0.98	0.98	0.24	0.26	0.44	0.33	0.17	0.72	0.11
vrc07-523-ls	sens	0.87	0.91	0.15	0.98	0.98	0.24	0.25	0.41	0.33	0.16	0.72	0.11
vrc07-523-ls	sens	0.88	0.91	0.14	0.98	NA	0.24	0.22	0.37	0.32	NA	0.72	0.11
vrc07-523-ls	sens	0.89	0.91	0.13	0.98	NA	0.23	0.22	0.37	0.31	NA	0.72	0.11
vrc07-523-ls	sens	0.9	0.92	0.11	0.98	NA	0.23	0.19	0.33	0.3	NA	0.72	0.11
vrc07-523-ls	sens	0.91	0.92	0.11	0.98	NA	0.23	0.18	0.31	0.3	NA	0.72	0.11
vrc07-523-ls	sens	0.92	0.92	0.1	0.98	NA	0.23	0.17	0.3	0.29	NA	0.72	0.11
vrc07-523-ls	sens	0.93	0.93	0.1	0.98	NA	0.23	0.17	0.29	0.29	NA	0.72	0.11
vrc07-523-ls	sens	0.94	0.93	0.09	0.98	NA	0.23	0.15	0.25	0.28	NA	0.72	0.11
vrc07-523-ls	sens	0.95	0.93	0.09	0.98	NA	0.23	0.14	0.24	0.28	NA	0.72	0.11
vrc07-523-ls	sens	0.96	0.94	0.07	1	NA	0.23	0.12	0.22	0.27	NA	0.72	0.11
vrc07-523-ls	sens	0.97	0.94	0.06	1	NA	0.22	0.1	0.18	0.26	NA	0.72	0.11
vrc07-523-ls	sens	0.98	0.95	0.03	1	NA	0.22	0.06	0.13	0.24	NA	0.72	0.11
vrc07-523-ls	sens	0.99	0.96	0.03	1	NA	0.22	0.05	0.1	0.23	NA	0.72	0.11

## Sheet: pgt121
regimen	outcome	quantile	cutoff	Sensitivity	Specificity	PPV	NPV	F1	F0.5	Accuracy	MCC	AUC	Brier
pgt121	sens	0.01	0	1	0.02	0.47	NA	0.64	0.53	0.48	NA	0.84	0.36
pgt121	sens	0.02	0	1	0.04	0.48	NA	0.65	0.53	0.49	NA	0.84	0.36
pgt121	sens	0.03	0.01	1	0.06	0.48	1	0.65	0.54	0.5	0.16	0.84	0.36
pgt121	sens	0.04	0.01	1	0.08	0.49	1	0.66	0.54	0.51	0.19	0.84	0.36
pgt121	sens	0.05	0.01	1	0.09	0.49	0.98	0.66	0.55	0.51	0.2	0.84	0.36
pgt121	sens	0.06	0.01	0.99	0.12	0.5	0.97	0.66	0.55	0.53	0.22	0.84	0.36
pgt121	sens	0.07	0.02	0.99	0.12	0.5	0.97	0.66	0.55	0.53	0.23	0.84	0.36
pgt121	sens	0.08	0.02	0.99	0.15	0.51	0.97	0.67	0.56	0.54	0.25	0.84	0.36
pgt121	sens	0.09	0.02	0.99	0.16	0.51	0.97	0.67	0.56	0.55	0.27	0.84	0.36
pgt121	sens	0.1	0.03	0.99	0.18	0.51	0.96	0.68	0.57	0.56	0.28	0.84	0.36
pgt121	sens	0.11	0.04	0.99	0.19	0.52	0.96	0.68	0.57	0.56	0.29	0.84	0.36
pgt121	sens	0.12	0.05	0.98	0.21	0.52	0.94	0.68	0.58	0.57	0.3	0.84	0.36
pgt121	sens	0.13	0.05	0.98	0.22	0.53	0.95	0.69	0.58	0.58	0.31	0.84	0.36
pgt121	sens	0.14	0.07	0.98	0.25	0.53	0.95	0.69	0.59	0.59	0.34	0.84	0.36
pgt121	sens	0.15	0.08	0.98	0.27	0.54	0.94	0.7	0.59	0.6	0.34	0.84	0.36
pgt121	sens	0.16	0.09	0.98	0.28	0.54	0.93	0.7	0.59	0.6	0.35	0.84	0.36
pgt121	sens	0.17	0.1	0.97	0.29	0.55	0.93	0.7	0.6	0.61	0.35	0.84	0.36
pgt121	sens	0.18	0.12	0.97	0.33	0.56	0.93	0.71	0.61	0.63	0.38	0.84	0.36
pgt121	sens	0.19	0.12	0.97	0.33	0.56	0.93	0.71	0.61	0.63	0.38	0.84	0.36
pgt121	sens	0.2	0.13	0.97	0.35	0.57	0.93	0.72	0.62	0.64	0.4	0.84	0.36
pgt121	sens	0.21	0.14	0.97	0.37	0.58	0.94	0.72	0.63	0.65	0.42	0.84	0.36
pgt121	sens	0.22	0.15	0.97	0.39	0.58	0.94	0.73	0.63	0.66	0.43	0.84	0.36
pgt121	sens	0.23	0.16	0.96	0.41	0.59	0.94	0.73	0.64	0.67	0.44	0.84	0.36
pgt121	sens	0.24	0.17	0.96	0.42	0.59	0.92	0.73	0.64	0.67	0.44	0.84	0.36
pgt121	sens	0.25	0.18	0.96	0.43	0.6	0.93	0.73	0.65	0.68	0.45	0.84	0.36
pgt121	sens	0.26	0.19	0.95	0.44	0.6	0.92	0.73	0.65	0.68	0.45	0.84	0.36
pgt121	sens	0.27	0.2	0.95	0.46	0.61	0.92	0.74	0.65	0.69	0.46	0.84	0.36
pgt121	sens	0.28	0.23	0.94	0.48	0.62	0.92	0.75	0.66	0.7	0.48	0.84	0.36
pgt121	sens	0.29	0.24	0.94	0.49	0.62	0.92	0.75	0.67	0.7	0.49	0.84	0.36
pgt121	sens	0.3	0.25	0.94	0.51	0.63	0.91	0.75	0.67	0.71	0.49	0.84	0.36
pgt121	sens	0.31	0.25	0.94	0.53	0.64	0.91	0.76	0.68	0.72	0.51	0.84	0.36
pgt121	sens	0.32	0.26	0.94	0.54	0.64	0.92	0.76	0.69	0.73	0.52	0.84	0.36
pgt121	sens	0.33	0.28	0.93	0.55	0.64	0.91	0.76	0.69	0.73	0.51	0.84	0.36
pgt121	sens	0.34	0.28	0.93	0.57	0.65	0.91	0.77	0.69	0.74	0.53	0.84	0.36
pgt121	sens	0.35	0.3	0.92	0.58	0.66	0.9	0.77	0.7	0.74	0.53	0.84	0.36
pgt121	sens	0.36	0.31	0.92	0.61	0.67	0.9	0.77	0.71	0.75	0.55	0.84	0.36
pgt121	sens	0.37	0.32	0.91	0.63	0.68	0.9	0.78	0.72	0.76	0.56	0.84	0.36
pgt121	sens	0.38	0.33	0.91	0.63	0.68	0.89	0.78	0.72	0.76	0.56	0.84	0.36
pgt121	sens	0.39	0.34	0.9	0.66	0.7	0.88	0.78	0.73	0.77	0.57	0.84	0.36
pgt121	sens	0.4	0.35	0.89	0.67	0.7	0.88	0.79	0.73	0.77	0.57	0.84	0.36
pgt121	sens	0.41	0.35	0.89	0.67	0.71	0.88	0.79	0.74	0.77	0.58	0.84	0.36
pgt121	sens	0.42	0.36	0.88	0.68	0.71	0.87	0.78	0.74	0.77	0.57	0.84	0.36
pgt121	sens	0.43	0.38	0.88	0.7	0.72	0.87	0.79	0.74	0.78	0.58	0.84	0.36
pgt121	sens	0.44	0.41	0.87	0.7	0.72	0.86	0.78	0.74	0.77	0.57	0.84	0.36
pgt121	sens	0.45	0.43	0.85	0.71	0.72	0.85	0.78	0.74	0.77	0.56	0.84	0.36
pgt121	sens	0.46	0.45	0.84	0.71	0.72	0.84	0.77	0.74	0.77	0.55	0.84	0.36
pgt121	sens	0.47	0.48	0.81	0.73	0.73	0.82	0.77	0.75	0.77	0.55	0.84	0.36
pgt121	sens	0.48	0.49	0.81	0.75	0.74	0.82	0.77	0.75	0.78	0.56	0.84	0.36
pgt121	sens	0.49	0.5	0.79	0.75	0.74	0.81	0.76	0.75	0.77	0.55	0.84	0.36
pgt121	sens	0.5	0.51	0.79	0.75	0.74	0.8	0.76	0.75	0.77	0.54	0.84	0.36
pgt121	sens	0.51	0.55	0.78	0.77	0.75	0.8	0.76	0.76	0.77	0.55	0.84	0.36
pgt121	sens	0.52	0.56	0.76	0.77	0.75	0.79	0.75	0.75	0.77	0.54	0.84	0.36
pgt121	sens	0.53	0.57	0.75	0.78	0.75	0.79	0.75	0.75	0.77	0.54	0.84	0.36
pgt121	sens	0.54	0.59	0.73	0.79	0.76	0.78	0.74	0.75	0.76	0.53	0.84	0.36
pgt121	sens	0.55	0.6	0.72	0.79	0.76	0.77	0.74	0.75	0.76	0.52	0.84	0.36
pgt121	sens	0.56	0.62	0.7	0.8	0.76	0.75	0.72	0.74	0.75	0.5	0.84	0.36
pgt121	sens	0.57	0.63	0.7	0.8	0.76	0.75	0.72	0.75	0.75	0.51	0.84	0.36
pgt121	sens	0.58	0.63	0.68	0.8	0.76	0.74	0.71	0.74	0.75	0.49	0.84	0.36
pgt121	sens	0.59	0.64	0.66	0.81	0.76	0.74	0.7	0.74	0.74	0.49	0.84	0.36
pgt121	sens	0.6	0.65	0.66	0.82	0.77	0.74	0.71	0.74	0.75	0.5	0.84	0.36
pgt121	sens	0.61	0.66	0.66	0.83	0.78	0.74	0.71	0.75	0.75	0.5	0.84	0.36
pgt121	sens	0.62	0.67	0.62	0.84	0.78	0.72	0.69	0.74	0.74	0.48	0.84	0.36
pgt121	sens	0.63	0.67	0.62	0.84	0.77	0.72	0.68	0.73	0.73	0.47	0.84	0.36
pgt121	sens	0.64	0.68	0.6	0.85	0.79	0.71	0.68	0.74	0.74	0.48	0.84	0.36
pgt121	sens	0.65	0.7	0.58	0.87	0.8	0.71	0.67	0.74	0.73	0.48	0.84	0.36
pgt121	sens	0.66	0.7	0.58	0.87	0.81	0.7	0.67	0.74	0.73	0.48	0.84	0.36
pgt121	sens	0.67	0.71	0.57	0.88	0.81	0.7	0.66	0.74	0.73	0.48	0.84	0.36
pgt121	sens	0.68	0.72	0.56	0.88	0.81	0.7	0.65	0.74	0.73	0.47	0.84	0.36
pgt121	sens	0.69	0.72	0.54	0.88	0.82	0.69	0.64	0.73	0.72	0.46	0.84	0.36
pgt121	sens	0.7	0.73	0.53	0.89	0.82	0.68	0.63	0.73	0.72	0.46	0.84	0.36
pgt121	sens	0.71	0.74	0.51	0.9	0.84	0.68	0.62	0.73	0.72	0.46	0.84	0.36
pgt121	sens	0.72	0.75	0.49	0.91	0.84	0.67	0.61	0.72	0.71	0.45	0.84	0.36
pgt121	sens	0.73	0.76	0.48	0.91	0.84	0.67	0.6	0.72	0.71	0.45	0.84	0.36
pgt121	sens	0.74	0.77	0.47	0.91	0.84	0.66	0.59	0.71	0.7	0.43	0.84	0.36
pgt121	sens	0.75	0.77	0.46	0.92	0.84	0.66	0.58	0.71	0.7	0.43	0.84	0.36
pgt121	sens	0.76	0.78	0.42	0.93	0.85	0.65	0.55	0.7	0.69	0.41	0.84	0.36
pgt121	sens	0.77	0.79	0.4	0.93	0.86	0.64	0.54	0.69	0.68	0.41	0.84	0.36
pgt121	sens	0.78	0.79	0.4	0.93	0.86	0.64	0.53	0.68	0.68	0.4	0.84	0.36
pgt121	sens	0.79	0.8	0.37	0.93	0.86	0.63	0.51	0.66	0.67	0.39	0.84	0.36
pgt121	sens	0.8	0.8	0.37	0.93	0.85	0.63	0.5	0.66	0.67	0.38	0.84	0.36
pgt121	sens	0.81	0.81	0.35	0.94	0.86	0.63	0.49	0.65	0.67	0.38	0.84	0.36
pgt121	sens	0.82	0.81	0.34	0.95	0.87	0.62	0.48	0.65	0.67	0.38	0.84	0.36
pgt121	sens	0.83	0.82	0.3	0.96	0.88	0.61	0.44	0.62	0.65	0.35	0.84	0.36
pgt121	sens	0.84	0.82	0.3	0.96	0.88	0.61	0.43	0.61	0.65	0.35	0.84	0.36
pgt121	sens	0.85	0.83	0.29	0.96	0.88	0.61	0.42	0.61	0.65	0.34	0.84	0.36
pgt121	sens	0.86	0.84	0.28	0.96	0.88	0.6	0.41	0.59	0.64	0.33	0.84	0.36
pgt121	sens	0.87	0.85	0.23	0.97	0.87	0.59	0.35	0.54	0.62	0.3	0.84	0.36
pgt121	sens	0.88	0.85	0.22	0.97	0.87	0.59	0.34	0.52	0.62	0.29	0.84	0.36
pgt121	sens	0.89	0.86	0.21	0.97	0.9	0.59	0.33	0.51	0.62	0.29	0.84	0.36
pgt121	sens	0.9	0.87	0.2	0.98	0.92	0.58	0.31	0.49	0.61	0.29	0.84	0.36
pgt121	sens	0.91	0.88	0.18	0.98	0.92	0.58	0.29	0.46	0.61	0.27	0.84	0.36
pgt121	sens	0.92	0.88	0.15	0.98	0.9	0.57	0.24	0.39	0.59	0.23	0.84	0.36
pgt121	sens	0.93	0.89	0.13	0.98	NA	0.57	0.22	0.36	0.59	NA	0.84	0.36
pgt121	sens	0.94	0.9	0.11	0.98	NA	0.56	0.19	0.32	0.58	NA	0.84	0.36
pgt121	sens	0.95	0.91	0.11	0.99	NA	0.56	0.18	0.31	0.58	NA	0.84	0.36
pgt121	sens	0.96	0.91	0.09	0.99	NA	0.55	0.15	0.26	0.57	NA	0.84	0.36
pgt121	sens	0.97	0.93	0.08	0.99	NA	0.55	0.14	0.25	0.57	NA	0.84	0.36
pgt121	sens	0.98	0.94	0.05	1	NA	0.55	0.09	0.19	0.56	NA	0.84	0.36
pgt121	sens	0.99	0.97	0.03	1	NA	0.54	0.06	0.13	0.55	NA	0.84	0.36

## Sheet: vrc26.25
regimen	outcome	quantile	cutoff	Sensitivity	Specificity	PPV	NPV	F1	F0.5	Accuracy	MCC	AUC	Brier
vrc26.25	sens	0.01	0.013	1	0.02	0.49	NA	0.65	0.54	0.49	NA	0.87	0.4
vrc26.25	sens	0.02	0.02	1	0.04	0.49	NA	0.66	0.55	0.5	NA	0.87	0.4
vrc26.25	sens	0.03	0.029	1	0.07	0.5	1	0.66	0.55	0.52	0.18	0.87	0.4
vrc26.25	sens	0.04	0.035	1	0.08	0.5	1	0.67	0.56	0.52	0.19	0.87	0.4
vrc26.25	sens	0.05	0.042	1	0.1	0.51	1	0.67	0.56	0.53	0.22	0.87	0.4
vrc26.25	sens	0.06	0.048	0.99	0.12	0.51	0.97	0.68	0.57	0.54	0.23	0.87	0.4
vrc26.25	sens	0.07	0.055	0.99	0.14	0.52	0.97	0.68	0.57	0.55	0.26	0.87	0.4
vrc26.25	sens	0.08	0.057	0.99	0.16	0.52	0.98	0.69	0.58	0.56	0.28	0.87	0.4
vrc26.25	sens	0.09	0.062	0.99	0.18	0.53	0.98	0.69	0.58	0.57	0.3	0.87	0.4
vrc26.25	sens	0.1	0.069	0.99	0.19	0.53	0.98	0.69	0.59	0.58	0.3	0.87	0.4
vrc26.25	sens	0.11	0.081	0.99	0.2	0.53	0.97	0.69	0.59	0.58	0.3	0.87	0.4
vrc26.25	sens	0.12	0.089	0.99	0.21	0.54	0.97	0.7	0.59	0.59	0.31	0.87	0.4
vrc26.25	sens	0.13	0.094	0.98	0.25	0.55	0.95	0.7	0.6	0.6	0.34	0.87	0.4
vrc26.25	sens	0.14	0.106	0.98	0.27	0.56	0.95	0.71	0.61	0.61	0.35	0.87	0.4
vrc26.25	sens	0.15	0.115	0.98	0.28	0.56	0.95	0.71	0.61	0.62	0.36	0.87	0.4
vrc26.25	sens	0.16	0.118	0.98	0.29	0.56	0.93	0.71	0.62	0.62	0.36	0.87	0.4
vrc26.25	sens	0.17	0.128	0.98	0.3	0.57	0.93	0.72	0.62	0.63	0.37	0.87	0.4
vrc26.25	sens	0.18	0.142	0.97	0.31	0.57	0.92	0.72	0.62	0.63	0.37	0.87	0.4
vrc26.25	sens	0.19	0.148	0.97	0.33	0.58	0.93	0.72	0.63	0.64	0.39	0.87	0.4
vrc26.25	sens	0.2	0.158	0.97	0.37	0.59	0.94	0.73	0.64	0.66	0.43	0.87	0.4
vrc26.25	sens	0.21	0.162	0.97	0.38	0.59	0.94	0.74	0.65	0.67	0.44	0.87	0.4
vrc26.25	sens	0.22	0.171	0.97	0.4	0.6	0.94	0.74	0.65	0.68	0.45	0.87	0.4
vrc26.25	sens	0.23	0.179	0.97	0.41	0.61	0.94	0.75	0.66	0.68	0.46	0.87	0.4
vrc26.25	sens	0.24	0.187	0.97	0.43	0.61	0.94	0.75	0.66	0.69	0.47	0.87	0.4
vrc26.25	sens	0.25	0.2	0.97	0.46	0.62	0.94	0.76	0.67	0.7	0.49	0.87	0.4
vrc26.25	sens	0.26	0.207	0.96	0.47	0.63	0.93	0.76	0.67	0.7	0.49	0.87	0.4
vrc26.25	sens	0.27	0.232	0.96	0.49	0.63	0.93	0.76	0.68	0.71	0.5	0.87	0.4
vrc26.25	sens	0.28	0.239	0.96	0.5	0.64	0.93	0.77	0.69	0.72	0.52	0.87	0.4
vrc26.25	sens	0.29	0.247	0.96	0.51	0.65	0.93	0.77	0.69	0.73	0.52	0.87	0.4
vrc26.25	sens	0.3	0.259	0.96	0.53	0.65	0.93	0.78	0.7	0.74	0.53	0.87	0.4
vrc26.25	sens	0.31	0.265	0.94	0.54	0.66	0.91	0.77	0.7	0.74	0.53	0.87	0.4
vrc26.25	sens	0.32	0.273	0.93	0.57	0.67	0.9	0.78	0.71	0.74	0.53	0.87	0.4
vrc26.25	sens	0.33	0.282	0.93	0.57	0.67	0.9	0.78	0.71	0.74	0.53	0.87	0.4
vrc26.25	sens	0.34	0.286	0.92	0.58	0.67	0.89	0.77	0.71	0.74	0.53	0.87	0.4
vrc26.25	sens	0.35	0.292	0.9	0.59	0.67	0.87	0.77	0.71	0.74	0.52	0.87	0.4
vrc26.25	sens	0.36	0.299	0.9	0.62	0.68	0.88	0.78	0.72	0.75	0.54	0.87	0.4
vrc26.25	sens	0.37	0.312	0.9	0.62	0.69	0.88	0.78	0.72	0.76	0.54	0.87	0.4
vrc26.25	sens	0.38	0.327	0.9	0.64	0.7	0.88	0.79	0.73	0.77	0.56	0.87	0.4
vrc26.25	sens	0.39	0.336	0.89	0.66	0.71	0.87	0.79	0.74	0.77	0.57	0.87	0.4
vrc26.25	sens	0.4	0.359	0.88	0.67	0.71	0.86	0.79	0.74	0.77	0.56	0.87	0.4
vrc26.25	sens	0.41	0.367	0.87	0.68	0.71	0.85	0.78	0.74	0.77	0.55	0.87	0.4
vrc26.25	sens	0.42	0.373	0.87	0.69	0.72	0.85	0.78	0.75	0.77	0.56	0.87	0.4
vrc26.25	sens	0.43	0.38	0.86	0.7	0.73	0.85	0.78	0.75	0.78	0.57	0.87	0.4
vrc26.25	sens	0.44	0.387	0.85	0.71	0.74	0.84	0.79	0.75	0.78	0.57	0.87	0.4
vrc26.25	sens	0.45	0.395	0.85	0.73	0.75	0.85	0.79	0.76	0.79	0.58	0.87	0.4
vrc26.25	sens	0.46	0.403	0.85	0.73	0.75	0.85	0.79	0.77	0.79	0.59	0.87	0.4
vrc26.25	sens	0.47	0.41	0.83	0.74	0.75	0.83	0.78	0.76	0.78	0.58	0.87	0.4
vrc26.25	sens	0.48	0.422	0.82	0.76	0.76	0.83	0.79	0.77	0.79	0.58	0.87	0.4
vrc26.25	sens	0.49	0.442	0.81	0.76	0.76	0.82	0.78	0.77	0.79	0.58	0.87	0.4
vrc26.25	sens	0.5	0.461	0.79	0.77	0.77	0.81	0.78	0.77	0.78	0.57	0.87	0.4
vrc26.25	sens	0.51	0.49	0.79	0.79	0.79	0.81	0.78	0.78	0.79	0.59	0.87	0.4
vrc26.25	sens	0.52	0.496	0.78	0.79	0.78	0.8	0.78	0.78	0.79	0.58	0.87	0.4
vrc26.25	sens	0.53	0.501	0.78	0.81	0.79	0.8	0.78	0.79	0.79	0.59	0.87	0.4
vrc26.25	sens	0.54	0.508	0.76	0.82	0.8	0.79	0.77	0.79	0.79	0.58	0.87	0.4
vrc26.25	sens	0.55	0.534	0.75	0.83	0.81	0.79	0.77	0.79	0.79	0.59	0.87	0.4
vrc26.25	sens	0.56	0.552	0.74	0.83	0.8	0.78	0.76	0.78	0.78	0.57	0.87	0.4
vrc26.25	sens	0.57	0.566	0.73	0.83	0.81	0.78	0.76	0.79	0.78	0.57	0.87	0.4
vrc26.25	sens	0.58	0.581	0.72	0.84	0.81	0.77	0.76	0.79	0.78	0.57	0.87	0.4
vrc26.25	sens	0.59	0.592	0.71	0.85	0.81	0.77	0.76	0.79	0.78	0.57	0.87	0.4
vrc26.25	sens	0.6	0.599	0.69	0.85	0.81	0.75	0.74	0.78	0.77	0.55	0.87	0.4
vrc26.25	sens	0.61	0.611	0.66	0.86	0.82	0.73	0.73	0.78	0.76	0.53	0.87	0.4
vrc26.25	sens	0.62	0.622	0.65	0.87	0.83	0.73	0.73	0.78	0.77	0.54	0.87	0.4
vrc26.25	sens	0.63	0.637	0.64	0.88	0.84	0.73	0.72	0.79	0.77	0.55	0.87	0.4
vrc26.25	sens	0.64	0.642	0.64	0.89	0.84	0.73	0.72	0.79	0.77	0.55	0.87	0.4
vrc26.25	sens	0.65	0.649	0.62	0.9	0.86	0.72	0.71	0.79	0.77	0.55	0.87	0.4
vrc26.25	sens	0.66	0.656	0.61	0.9	0.86	0.72	0.71	0.79	0.76	0.54	0.87	0.4
vrc26.25	sens	0.67	0.666	0.6	0.91	0.87	0.71	0.71	0.79	0.76	0.55	0.87	0.4
vrc26.25	sens	0.68	0.676	0.57	0.92	0.87	0.7	0.68	0.78	0.75	0.53	0.87	0.4
vrc26.25	sens	0.69	0.686	0.55	0.92	0.87	0.69	0.67	0.77	0.74	0.51	0.87	0.4
vrc26.25	sens	0.7	0.706	0.52	0.92	0.86	0.68	0.64	0.75	0.73	0.49	0.87	0.4
vrc26.25	sens	0.71	0.718	0.51	0.92	0.86	0.67	0.63	0.75	0.72	0.48	0.87	0.4
vrc26.25	sens	0.72	0.728	0.5	0.93	0.87	0.67	0.63	0.75	0.72	0.48	0.87	0.4
vrc26.25	sens	0.73	0.739	0.49	0.93	0.88	0.67	0.61	0.74	0.72	0.47	0.87	0.4
vrc26.25	sens	0.74	0.744	0.48	0.94	0.88	0.66	0.61	0.74	0.72	0.47	0.87	0.4
vrc26.25	sens	0.75	0.767	0.46	0.94	0.89	0.66	0.59	0.73	0.71	0.47	0.87	0.4
vrc26.25	sens	0.76	0.773	0.43	0.94	0.88	0.65	0.57	0.72	0.7	0.44	0.87	0.4
vrc26.25	sens	0.77	0.785	0.42	0.95	0.9	0.64	0.56	0.71	0.69	0.44	0.87	0.4
vrc26.25	sens	0.78	0.794	0.41	0.95	0.9	0.64	0.55	0.7	0.69	0.43	0.87	0.4
vrc26.25	sens	0.79	0.799	0.4	0.95	0.91	0.63	0.54	0.7	0.69	0.43	0.87	0.4
vrc26.25	sens	0.8	0.81	0.37	0.95	0.9	0.62	0.51	0.68	0.67	0.41	0.87	0.4
vrc26.25	sens	0.81	0.816	0.35	0.95	0.9	0.62	0.5	0.67	0.67	0.39	0.87	0.4
vrc26.25	sens	0.82	0.82	0.34	0.95	0.89	0.61	0.48	0.65	0.66	0.38	0.87	0.4
vrc26.25	sens	0.83	0.833	0.32	0.96	0.9	0.61	0.46	0.64	0.65	0.37	0.87	0.4
vrc26.25	sens	0.84	0.837	0.31	0.96	0.9	0.6	0.46	0.64	0.65	0.37	0.87	0.4
vrc26.25	sens	0.85	0.844	0.29	0.98	0.93	0.6	0.44	0.64	0.65	0.37	0.87	0.4
vrc26.25	sens	0.86	0.849	0.27	0.98	0.92	0.59	0.41	0.61	0.64	0.36	0.87	0.4
vrc26.25	sens	0.87	0.861	0.25	0.98	0.93	0.59	0.38	0.59	0.63	0.34	0.87	0.4
vrc26.25	sens	0.88	0.87	0.22	0.98	0.93	0.58	0.35	0.54	0.62	0.32	0.87	0.4
vrc26.25	sens	0.89	0.874	0.21	0.99	0.94	0.58	0.33	0.53	0.61	0.31	0.87	0.4
vrc26.25	sens	0.9	0.881	0.19	0.99	0.93	0.57	0.31	0.5	0.61	0.29	0.87	0.4
vrc26.25	sens	0.91	0.888	0.18	0.99	0.93	0.57	0.28	0.45	0.6	0.27	0.87	0.4
vrc26.25	sens	0.92	0.892	0.18	1	1	0.57	0.29	0.47	0.61	0.3	0.87	0.4
vrc26.25	sens	0.93	0.894	0.15	1	1	0.56	0.25	0.43	0.59	0.28	0.87	0.4
vrc26.25	sens	0.94	0.901	0.14	1	NA	0.56	0.23	0.39	0.58	NA	0.87	0.4
vrc26.25	sens	0.95	0.912	0.11	1	NA	0.55	0.2	0.36	0.57	NA	0.87	0.4
vrc26.25	sens	0.96	0.916	0.09	1	NA	0.54	0.17	0.32	0.56	NA	0.87	0.4
vrc26.25	sens	0.97	0.921	0.06	1	NA	0.54	0.11	0.23	0.55	NA	0.87	0.4
vrc26.25	sens	0.98	0.927	0.05	1	NA	0.53	0.09	0.18	0.54	NA	0.87	0.4
vrc26.25	sens	0.99	0.931	0.02	1	NA	0.53	0.04	0.08	0.53	NA	0.87	0.4

## Sheet: vrc07-523-ls_pgt121
regimen	outcome	quantile	cutoff	Sensitivity	Specificity	PPV	NPV	F1	F0.5	Accuracy	MCC	AUC	Brier
vrc07-523-ls_pgt121	estsens	0.01	0.47	1	0.09	0.88	NA	0.94	0.9	0.88	NA	0.74	0.13
vrc07-523-ls_pgt121	estsens	0.02	0.7	0.99	0.11	0.88	0.85	0.93	0.9	0.87	0.27	0.74	0.13
vrc07-523-ls_pgt121	estsens	0.03	0.73	0.99	0.17	0.89	0.76	0.93	0.9	0.88	0.3	0.74	0.13
vrc07-523-ls_pgt121	estsens	0.04	0.74	0.98	0.19	0.89	0.71	0.93	0.9	0.87	0.29	0.74	0.13
vrc07-523-ls_pgt121	estsens	0.05	0.76	0.98	0.23	0.89	0.71	0.93	0.91	0.88	0.34	0.74	0.13
vrc07-523-ls_pgt121	estsens	0.06	0.76	0.97	0.27	0.9	0.65	0.93	0.91	0.87	0.35	0.74	0.13
vrc07-523-ls_pgt121	estsens	0.07	0.77	0.96	0.27	0.9	0.58	0.93	0.91	0.87	0.32	0.74	0.13
vrc07-523-ls_pgt121	estsens	0.08	0.78	0.95	0.3	0.9	0.56	0.93	0.91	0.87	0.34	0.74	0.13
vrc07-523-ls_pgt121	estsens	0.09	0.79	0.95	0.3	0.9	0.52	0.92	0.91	0.86	0.32	0.74	0.13
vrc07-523-ls_pgt121	estsens	0.1	0.79	0.94	0.36	0.91	0.52	0.92	0.91	0.86	0.35	0.74	0.13
vrc07-523-ls_pgt121	estsens	0.11	0.8	0.92	0.36	0.9	0.47	0.91	0.91	0.85	0.32	0.74	0.13
vrc07-523-ls_pgt121	estsens	0.12	0.81	0.91	0.36	0.9	0.44	0.91	0.9	0.84	0.3	0.74	0.13
vrc07-523-ls_pgt121	estsens	0.13	0.81	0.91	0.39	0.91	0.42	0.91	0.91	0.84	0.31	0.74	0.13
vrc07-523-ls_pgt121	estsens	0.14	0.81	0.9	0.39	0.91	0.41	0.9	0.91	0.84	0.3	0.74	0.13
vrc07-523-ls_pgt121	estsens	0.15	0.82	0.89	0.39	0.91	0.37	0.9	0.9	0.83	0.28	0.74	0.13
vrc07-523-ls_pgt121	estsens	0.16	0.82	0.88	0.41	0.91	0.35	0.89	0.9	0.82	0.28	0.74	0.13
vrc07-523-ls_pgt121	estsens	0.17	0.83	0.87	0.47	0.92	0.35	0.89	0.91	0.82	0.3	0.74	0.13
vrc07-523-ls_pgt121	estsens	0.18	0.83	0.86	0.49	0.92	0.34	0.89	0.91	0.81	0.3	0.74	0.13
vrc07-523-ls_pgt121	estsens	0.19	0.83	0.85	0.49	0.92	0.32	0.88	0.9	0.8	0.28	0.74	0.13
vrc07-523-ls_pgt121	estsens	0.2	0.84	0.84	0.49	0.92	0.31	0.88	0.9	0.8	0.28	0.74	0.13
vrc07-523-ls_pgt121	estsens	0.21	0.84	0.83	0.49	0.92	0.3	0.87	0.9	0.79	0.26	0.74	0.13
vrc07-523-ls_pgt121	estsens	0.22	0.84	0.82	0.55	0.92	0.31	0.87	0.9	0.78	0.29	0.74	0.13
vrc07-523-ls_pgt121	estsens	0.23	0.85	0.81	0.55	0.92	0.3	0.86	0.9	0.77	0.28	0.74	0.13
vrc07-523-ls_pgt121	estsens	0.24	0.85	0.8	0.55	0.92	0.29	0.86	0.89	0.77	0.27	0.74	0.13
vrc07-523-ls_pgt121	estsens	0.25	0.85	0.8	0.57	0.93	0.29	0.85	0.89	0.76	0.28	0.74	0.13
vrc07-523-ls_pgt121	estsens	0.26	0.85	0.78	0.6	0.93	0.29	0.85	0.89	0.75	0.29	0.74	0.13
vrc07-523-ls_pgt121	estsens	0.27	0.85	0.78	0.6	0.93	0.29	0.85	0.89	0.75	0.29	0.74	0.13
vrc07-523-ls_pgt121	estsens	0.28	0.86	0.77	0.6	0.93	0.28	0.84	0.89	0.75	0.28	0.74	0.13
vrc07-523-ls_pgt121	estsens	0.29	0.86	0.75	0.62	0.93	0.27	0.83	0.89	0.73	0.27	0.74	0.13
vrc07-523-ls_pgt121	estsens	0.3	0.86	0.74	0.62	0.93	0.26	0.82	0.88	0.73	0.27	0.74	0.13
vrc07-523-ls_pgt121	estsens	0.31	0.87	0.74	0.62	0.93	0.26	0.82	0.88	0.72	0.26	0.74	0.13
vrc07-523-ls_pgt121	estsens	0.32	0.87	0.73	0.62	0.93	0.25	0.81	0.88	0.71	0.25	0.74	0.13
vrc07-523-ls_pgt121	estsens	0.33	0.87	0.71	0.64	0.93	0.24	0.8	0.87	0.7	0.25	0.74	0.13
vrc07-523-ls_pgt121	estsens	0.34	0.87	0.7	0.66	0.94	0.24	0.8	0.87	0.69	0.25	0.74	0.13
vrc07-523-ls_pgt121	estsens	0.35	0.87	0.69	0.7	0.94	0.25	0.79	0.87	0.69	0.27	0.74	0.13
vrc07-523-ls_pgt121	estsens	0.36	0.87	0.68	0.7	0.94	0.24	0.79	0.87	0.69	0.27	0.74	0.13
vrc07-523-ls_pgt121	estsens	0.37	0.88	0.68	0.7	0.94	0.24	0.79	0.87	0.68	0.27	0.74	0.13
vrc07-523-ls_pgt121	estsens	0.38	0.88	0.68	0.7	0.94	0.24	0.79	0.87	0.68	0.27	0.74	0.13
vrc07-523-ls_pgt121	estsens	0.39	0.88	0.67	0.7	0.94	0.24	0.77	0.86	0.67	0.25	0.74	0.13
vrc07-523-ls_pgt121	estsens	0.4	0.88	0.63	0.7	0.94	0.22	0.75	0.85	0.64	0.23	0.74	0.13
vrc07-523-ls_pgt121	estsens	0.41	0.88	0.62	0.7	0.94	0.21	0.74	0.85	0.63	0.22	0.74	0.13
vrc07-523-ls_pgt121	estsens	0.42	0.88	0.61	0.72	0.94	0.22	0.74	0.84	0.63	0.23	0.74	0.13
vrc07-523-ls_pgt121	estsens	0.43	0.89	0.6	0.72	0.94	0.21	0.73	0.84	0.62	0.22	0.74	0.13
vrc07-523-ls_pgt121	estsens	0.44	0.89	0.59	0.72	0.94	0.21	0.72	0.83	0.61	0.22	0.74	0.13
vrc07-523-ls_pgt121	estsens	0.45	0.89	0.59	0.72	0.94	0.21	0.72	0.83	0.6	0.21	0.74	0.13
vrc07-523-ls_pgt121	estsens	0.46	0.89	0.58	0.72	0.94	0.2	0.71	0.83	0.6	0.21	0.74	0.13
vrc07-523-ls_pgt121	estsens	0.47	0.89	0.56	0.72	0.94	0.2	0.69	0.82	0.58	0.19	0.74	0.13
vrc07-523-ls_pgt121	estsens	0.48	0.89	0.56	0.72	0.94	0.2	0.69	0.81	0.58	0.19	0.74	0.13
vrc07-523-ls_pgt121	estsens	0.49	0.89	0.55	0.74	0.94	0.2	0.68	0.81	0.58	0.2	0.74	0.13
vrc07-523-ls_pgt121	estsens	0.5	0.9	0.54	0.74	0.94	0.19	0.67	0.81	0.56	0.19	0.74	0.13
vrc07-523-ls_pgt121	estsens	0.51	0.9	0.52	0.75	0.94	0.2	0.66	0.8	0.55	0.19	0.74	0.13
vrc07-523-ls_pgt121	estsens	0.52	0.9	0.51	0.77	0.94	0.2	0.66	0.8	0.55	0.2	0.74	0.13
vrc07-523-ls_pgt121	estsens	0.53	0.9	0.5	0.77	0.94	0.19	0.65	0.79	0.54	0.2	0.74	0.13
vrc07-523-ls_pgt121	estsens	0.54	0.9	0.5	0.77	0.94	0.19	0.64	0.79	0.54	0.19	0.74	0.13
vrc07-523-ls_pgt121	estsens	0.55	0.9	0.49	0.77	0.94	0.19	0.63	0.78	0.53	0.18	0.74	0.13
vrc07-523-ls_pgt121	estsens	0.56	0.9	0.47	0.77	0.94	0.18	0.61	0.76	0.51	0.17	0.74	0.13
vrc07-523-ls_pgt121	estsens	0.57	0.91	0.45	0.79	0.94	0.18	0.6	0.76	0.5	0.17	0.74	0.13
vrc07-523-ls_pgt121	estsens	0.58	0.91	0.44	0.83	0.96	0.19	0.59	0.75	0.49	0.19	0.74	0.13
vrc07-523-ls_pgt121	estsens	0.59	0.91	0.43	0.83	0.95	0.18	0.58	0.75	0.49	0.19	0.74	0.13
vrc07-523-ls_pgt121	estsens	0.6	0.91	0.42	0.85	0.96	0.18	0.56	0.74	0.47	0.2	0.74	0.13
vrc07-523-ls_pgt121	estsens	0.61	0.91	0.41	0.85	0.96	0.18	0.56	0.73	0.47	0.19	0.74	0.13
vrc07-523-ls_pgt121	estsens	0.62	0.91	0.4	0.85	0.96	0.18	0.55	0.72	0.46	0.19	0.74	0.13
vrc07-523-ls_pgt121	estsens	0.63	0.91	0.39	0.85	0.96	0.18	0.54	0.72	0.45	0.18	0.74	0.13
vrc07-523-ls_pgt121	estsens	0.64	0.91	0.39	0.85	0.96	0.18	0.53	0.71	0.45	0.18	0.74	0.13
vrc07-523-ls_pgt121	estsens	0.65	0.91	0.38	0.85	0.96	0.17	0.52	0.7	0.44	0.17	0.74	0.13
vrc07-523-ls_pgt121	estsens	0.66	0.92	0.37	0.85	0.96	0.17	0.52	0.7	0.44	0.17	0.74	0.13
vrc07-523-ls_pgt121	estsens	0.67	0.92	0.36	0.85	0.96	0.17	0.5	0.68	0.42	0.16	0.74	0.13
vrc07-523-ls_pgt121	estsens	0.68	0.92	0.35	0.85	0.96	0.17	0.48	0.67	0.41	0.15	0.74	0.13
vrc07-523-ls_pgt121	estsens	0.69	0.92	0.34	0.85	0.96	0.17	0.48	0.66	0.41	0.15	0.74	0.13
vrc07-523-ls_pgt121	estsens	0.7	0.92	0.33	0.85	0.96	0.16	0.47	0.65	0.4	0.15	0.74	0.13
vrc07-523-ls_pgt121	estsens	0.71	0.92	0.33	0.89	0.96	0.17	0.46	0.65	0.4	0.17	0.74	0.13
vrc07-523-ls_pgt121	estsens	0.72	0.92	0.32	0.91	0.97	0.17	0.46	0.64	0.4	0.18	0.74	0.13
vrc07-523-ls_pgt121	estsens	0.73	0.92	0.31	0.91	0.97	0.17	0.45	0.63	0.39	0.17	0.74	0.13
vrc07-523-ls_pgt121	estsens	0.74	0.92	0.3	0.91	0.97	0.17	0.44	0.62	0.38	0.16	0.74	0.13
vrc07-523-ls_pgt121	estsens	0.75	0.93	0.29	0.93	0.97	0.17	0.43	0.62	0.38	0.17	0.74	0.13
vrc07-523-ls_pgt121	estsens	0.76	0.93	0.29	0.94	0.98	0.17	0.43	0.62	0.38	0.19	0.74	0.13
vrc07-523-ls_pgt121	estsens	0.77	0.93	0.28	0.94	0.97	0.17	0.42	0.61	0.37	0.18	0.74	0.13
vrc07-523-ls_pgt121	estsens	0.78	0.93	0.27	0.94	0.97	0.17	0.41	0.6	0.36	0.17	0.74	0.13
vrc07-523-ls_pgt121	estsens	0.79	0.93	0.26	0.94	0.97	0.17	0.4	0.6	0.35	0.17	0.74	0.13
vrc07-523-ls_pgt121	estsens	0.8	0.93	0.23	0.94	0.97	0.16	0.36	0.56	0.33	0.15	0.74	0.13
vrc07-523-ls_pgt121	estsens	0.81	0.94	0.22	0.94	0.97	0.16	0.34	0.54	0.31	0.14	0.74	0.13
vrc07-523-ls_pgt121	estsens	0.82	0.94	0.2	0.94	0.96	0.15	0.32	0.52	0.3	0.13	0.74	0.13
vrc07-523-ls_pgt121	estsens	0.83	0.94	0.19	0.94	0.96	0.15	0.31	0.51	0.29	0.12	0.74	0.13
vrc07-523-ls_pgt121	estsens	0.84	0.94	0.19	0.94	0.96	0.15	0.3	0.5	0.29	0.12	0.74	0.13
vrc07-523-ls_pgt121	estsens	0.85	0.94	0.17	0.94	0.96	0.15	0.28	0.47	0.27	0.11	0.74	0.13
vrc07-523-ls_pgt121	estsens	0.86	0.94	0.15	0.94	0.95	0.15	0.26	0.44	0.26	0.09	0.74	0.13
vrc07-523-ls_pgt121	estsens	0.87	0.94	0.15	0.94	0.95	0.15	0.25	0.43	0.25	0.09	0.74	0.13
vrc07-523-ls_pgt121	estsens	0.88	0.94	0.13	0.94	0.94	0.14	0.22	0.39	0.24	0.08	0.74	0.13
vrc07-523-ls_pgt121	estsens	0.89	0.94	0.12	0.94	0.94	0.14	0.21	0.37	0.23	0.07	0.74	0.13
vrc07-523-ls_pgt121	estsens	0.9	0.95	0.11	0.98	0.97	0.14	0.19	0.34	0.23	0.1	0.74	0.13
vrc07-523-ls_pgt121	estsens	0.91	0.95	0.1	0.98	0.97	0.14	0.17	0.32	0.22	0.09	0.74	0.13
vrc07-523-ls_pgt121	estsens	0.92	0.95	0.09	0.98	0.97	0.14	0.15	0.28	0.21	0.08	0.74	0.13
vrc07-523-ls_pgt121	estsens	0.93	0.95	0.08	0.98	0.97	0.14	0.14	0.26	0.2	0.07	0.74	0.13
vrc07-523-ls_pgt121	estsens	0.94	0.95	0.08	0.98	NA	0.14	0.13	0.24	0.2	NA	0.74	0.13
vrc07-523-ls_pgt121	estsens	0.95	0.96	0.06	0.98	NA	0.14	0.11	0.2	0.19	NA	0.74	0.13
vrc07-523-ls_pgt121	estsens	0.96	0.96	0.06	0.98	NA	0.14	0.1	0.19	0.18	NA	0.74	0.13
vrc07-523-ls_pgt121	estsens	0.97	0.96	0.05	0.98	NA	0.14	0.08	0.16	0.17	NA	0.74	0.13
vrc07-523-ls_pgt121	estsens	0.98	0.96	0.03	1	NA	0.14	0.05	0.11	0.16	NA	0.74	0.13
vrc07-523-ls_pgt121	estsens	0.99	0.98	0.02	1	NA	0.14	0.04	0.09	0.15	NA	0.74	0.13
vrc07-523-ls_pgt121	multsens	0.01	0.43	1	0.07	0.87	NA	0.93	0.9	0.88	NA	0.74	0.14
vrc07-523-ls_pgt121	multsens	0.02	0.62	0.99	0.15	0.88	NA	0.93	0.9	0.88	NA	0.74	0.14
vrc07-523-ls_pgt121	multsens	0.03	0.68	0.99	0.18	0.89	NA	0.94	0.91	0.88	NA	0.74	0.14
vrc07-523-ls_pgt121	multsens	0.04	0.74	0.98	0.25	0.9	NA	0.94	0.91	0.88	NA	0.74	0.14
vrc07-523-ls_pgt121	multsens	0.05	0.75	0.98	0.29	0.9	NA	0.94	0.91	0.89	NA	0.74	0.14
vrc07-523-ls_pgt121	multsens	0.06	0.76	0.98	0.33	0.9	NA	0.94	0.92	0.89	NA	0.74	0.14
vrc07-523-ls_pgt121	multsens	0.07	0.76	0.97	0.33	0.9	0.54	0.93	0.92	0.88	0.35	0.74	0.14
vrc07-523-ls_pgt121	multsens	0.08	0.78	0.96	0.35	0.91	0.47	0.93	0.92	0.87	0.34	0.74	0.14
vrc07-523-ls_pgt121	multsens	0.09	0.78	0.95	0.4	0.91	0.46	0.93	0.92	0.88	0.36	0.74	0.14
vrc07-523-ls_pgt121	multsens	0.1	0.79	0.95	0.42	0.92	0.48	0.93	0.92	0.87	0.37	0.74	0.14
vrc07-523-ls_pgt121	multsens	0.11	0.79	0.94	0.44	0.92	0.47	0.93	0.92	0.87	0.38	0.74	0.14
vrc07-523-ls_pgt121	multsens	0.12	0.79	0.93	0.45	0.92	0.44	0.92	0.92	0.86	0.37	0.74	0.14
vrc07-523-ls_pgt121	multsens	0.13	0.8	0.92	0.45	0.92	0.42	0.92	0.92	0.86	0.35	0.74	0.14
vrc07-523-ls_pgt121	multsens	0.14	0.81	0.9	0.47	0.92	0.38	0.91	0.92	0.84	0.33	0.74	0.14
vrc07-523-ls_pgt121	multsens	0.15	0.81	0.89	0.49	0.92	0.38	0.9	0.91	0.84	0.34	0.74	0.14
vrc07-523-ls_pgt121	multsens	0.16	0.82	0.88	0.49	0.92	0.35	0.9	0.91	0.83	0.32	0.74	0.14
vrc07-523-ls_pgt121	multsens	0.17	0.82	0.87	0.53	0.93	0.35	0.9	0.91	0.83	0.33	0.74	0.14
vrc07-523-ls_pgt121	multsens	0.18	0.83	0.87	0.55	0.93	0.36	0.9	0.92	0.83	0.34	0.74	0.14
vrc07-523-ls_pgt121	multsens	0.19	0.83	0.85	0.55	0.93	0.32	0.88	0.91	0.81	0.31	0.74	0.14
vrc07-523-ls_pgt121	multsens	0.2	0.83	0.81	0.56	0.93	0.3	0.86	0.9	0.78	0.3	0.74	0.14
vrc07-523-ls_pgt121	multsens	0.21	0.84	0.8	0.58	0.94	0.3	0.86	0.9	0.77	0.3	0.74	0.14
vrc07-523-ls_pgt121	multsens	0.22	0.84	0.8	0.58	0.94	0.3	0.85	0.9	0.77	0.3	0.74	0.14
vrc07-523-ls_pgt121	multsens	0.23	0.84	0.79	0.6	0.94	0.3	0.85	0.9	0.76	0.3	0.74	0.14
vrc07-523-ls_pgt121	multsens	0.24	0.85	0.78	0.6	0.94	0.29	0.84	0.89	0.76	0.3	0.74	0.14
vrc07-523-ls_pgt121	multsens	0.25	0.85	0.77	0.6	0.94	0.28	0.83	0.88	0.74	0.28	0.74	0.14
vrc07-523-ls_pgt121	multsens	0.26	0.85	0.76	0.6	0.94	0.28	0.83	0.88	0.74	0.28	0.74	0.14
vrc07-523-ls_pgt121	multsens	0.27	0.85	0.76	0.6	0.94	0.28	0.83	0.88	0.74	0.28	0.74	0.14
vrc07-523-ls_pgt121	multsens	0.28	0.85	0.76	0.6	0.94	0.28	0.83	0.88	0.74	0.28	0.74	0.14
vrc07-523-ls_pgt121	multsens	0.29	0.86	0.76	0.6	0.94	0.27	0.82	0.88	0.74	0.27	0.74	0.14
vrc07-523-ls_pgt121	multsens	0.3	0.86	0.75	0.6	0.94	0.27	0.82	0.88	0.73	0.27	0.74	0.14
vrc07-523-ls_pgt121	multsens	0.31	0.86	0.75	0.64	0.94	0.29	0.82	0.88	0.73	0.3	0.74	0.14
vrc07-523-ls_pgt121	multsens	0.32	0.87	0.74	0.66	0.95	0.3	0.81	0.88	0.73	0.31	0.74	0.14
vrc07-523-ls_pgt121	multsens	0.33	0.87	0.73	0.66	0.94	0.28	0.8	0.87	0.72	0.29	0.74	0.14
vrc07-523-ls_pgt121	multsens	0.34	0.87	0.71	0.66	0.94	0.27	0.79	0.87	0.7	0.28	0.74	0.14
vrc07-523-ls_pgt121	multsens	0.35	0.87	0.7	0.66	0.94	0.26	0.78	0.86	0.69	0.27	0.74	0.14
vrc07-523-ls_pgt121	multsens	0.36	0.88	0.69	0.66	0.94	0.25	0.78	0.86	0.69	0.26	0.74	0.14
vrc07-523-ls_pgt121	multsens	0.37	0.88	0.68	0.66	0.94	0.24	0.77	0.86	0.68	0.25	0.74	0.14
vrc07-523-ls_pgt121	multsens	0.38	0.88	0.67	0.66	0.94	0.23	0.76	0.85	0.67	0.24	0.74	0.14
vrc07-523-ls_pgt121	multsens	0.39	0.88	0.66	0.69	0.95	0.25	0.76	0.85	0.66	0.26	0.74	0.14
vrc07-523-ls_pgt121	multsens	0.4	0.88	0.65	0.69	0.95	0.24	0.75	0.85	0.66	0.26	0.74	0.14
vrc07-523-ls_pgt121	multsens	0.41	0.89	0.64	0.71	0.95	0.24	0.75	0.85	0.65	0.26	0.74	0.14
vrc07-523-ls_pgt121	multsens	0.42	0.89	0.62	0.71	0.95	0.23	0.73	0.84	0.64	0.25	0.74	0.14
vrc07-523-ls_pgt121	multsens	0.43	0.89	0.61	0.73	0.95	0.23	0.73	0.84	0.63	0.25	0.74	0.14
vrc07-523-ls_pgt121	multsens	0.44	0.89	0.6	0.73	0.95	0.22	0.71	0.83	0.62	0.23	0.74	0.14
vrc07-523-ls_pgt121	multsens	0.45	0.89	0.59	0.73	0.95	0.22	0.7	0.82	0.61	0.23	0.74	0.14
vrc07-523-ls_pgt121	multsens	0.46	0.9	0.58	0.73	0.95	0.21	0.7	0.82	0.6	0.22	0.74	0.14
vrc07-523-ls_pgt121	multsens	0.47	0.9	0.56	0.73	0.95	0.21	0.68	0.81	0.59	0.21	0.74	0.14
vrc07-523-ls_pgt121	multsens	0.48	0.9	0.56	0.73	0.95	0.2	0.68	0.8	0.58	0.21	0.74	0.14
vrc07-523-ls_pgt121	multsens	0.49	0.9	0.55	0.75	0.95	0.21	0.67	0.8	0.58	0.22	0.74	0.14
vrc07-523-ls_pgt121	multsens	0.5	0.91	0.54	0.75	0.95	0.21	0.67	0.8	0.57	0.21	0.74	0.14
vrc07-523-ls_pgt121	multsens	0.51	0.91	0.53	0.75	0.95	0.2	0.66	0.79	0.57	0.21	0.74	0.14
vrc07-523-ls_pgt121	multsens	0.52	0.91	0.53	0.75	0.95	0.2	0.65	0.79	0.56	0.2	0.74	0.14
vrc07-523-ls_pgt121	multsens	0.53	0.91	0.51	0.75	0.95	0.2	0.64	0.78	0.55	0.19	0.74	0.14
vrc07-523-ls_pgt121	multsens	0.54	0.91	0.51	0.75	0.94	0.19	0.64	0.78	0.54	0.19	0.74	0.14
vrc07-523-ls_pgt121	multsens	0.55	0.91	0.49	0.75	0.94	0.19	0.62	0.77	0.53	0.18	0.74	0.14
vrc07-523-ls_pgt121	multsens	0.56	0.91	0.47	0.75	0.94	0.18	0.61	0.76	0.51	0.16	0.74	0.14
vrc07-523-ls_pgt121	multsens	0.57	0.92	0.46	0.77	0.95	0.18	0.6	0.75	0.5	0.17	0.74	0.14
vrc07-523-ls_pgt121	multsens	0.58	0.92	0.43	0.77	0.94	0.17	0.57	0.73	0.48	0.15	0.74	0.14
vrc07-523-ls_pgt121	multsens	0.59	0.92	0.43	0.77	0.94	0.17	0.56	0.72	0.48	0.15	0.74	0.14
vrc07-523-ls_pgt121	multsens	0.6	0.92	0.42	0.79	0.95	0.17	0.56	0.72	0.48	0.16	0.74	0.14
vrc07-523-ls_pgt121	multsens	0.61	0.92	0.4	0.79	0.95	0.17	0.53	0.7	0.45	0.15	0.74	0.14
vrc07-523-ls_pgt121	multsens	0.62	0.92	0.4	0.79	0.95	0.17	0.53	0.7	0.45	0.15	0.74	0.14
vrc07-523-ls_pgt121	multsens	0.63	0.92	0.38	0.79	0.95	0.16	0.51	0.68	0.44	0.14	0.74	0.14
vrc07-523-ls_pgt121	multsens	0.64	0.92	0.38	0.79	0.95	0.16	0.51	0.67	0.44	0.14	0.74	0.14
vrc07-523-ls_pgt121	multsens	0.65	0.92	0.36	0.79	0.95	0.16	0.49	0.65	0.42	0.13	0.74	0.14
vrc07-523-ls_pgt121	multsens	0.66	0.92	0.36	0.79	0.95	0.16	0.49	0.65	0.42	0.12	0.74	0.14
vrc07-523-ls_pgt121	multsens	0.67	0.92	0.35	0.79	0.95	0.16	0.47	0.64	0.41	0.12	0.74	0.14
vrc07-523-ls_pgt121	multsens	0.68	0.92	0.34	0.79	0.95	0.15	0.46	0.62	0.4	0.11	0.74	0.14
vrc07-523-ls_pgt121	multsens	0.69	0.93	0.32	0.81	0.96	0.15	0.44	0.61	0.39	0.12	0.74	0.14
vrc07-523-ls_pgt121	multsens	0.7	0.93	0.32	0.81	0.96	0.15	0.43	0.6	0.38	0.11	0.74	0.14
vrc07-523-ls_pgt121	multsens	0.71	0.93	0.3	0.81	0.95	0.15	0.41	0.57	0.37	0.1	0.74	0.14
vrc07-523-ls_pgt121	multsens	0.72	0.93	0.3	0.81	0.95	0.15	0.4	0.56	0.37	0.1	0.74	0.14
vrc07-523-ls_pgt121	multsens	0.73	0.93	0.29	0.81	0.95	0.15	0.4	0.56	0.36	0.1	0.74	0.14
vrc07-523-ls_pgt121	multsens	0.74	0.93	0.28	0.83	0.96	0.15	0.39	0.55	0.36	0.1	0.74	0.14
vrc07-523-ls_pgt121	multsens	0.75	0.93	0.27	0.83	0.96	0.15	0.38	0.54	0.35	0.1	0.74	0.14
vrc07-523-ls_pgt121	multsens	0.76	0.94	0.26	0.83	0.95	0.15	0.37	0.53	0.34	0.09	0.74	0.14
vrc07-523-ls_pgt121	multsens	0.77	0.94	0.26	0.83	0.95	0.15	0.37	0.52	0.34	0.09	0.74	0.14
vrc07-523-ls_pgt121	multsens	0.78	0.94	0.25	0.84	0.96	0.15	0.36	0.52	0.33	0.1	0.74	0.14
vrc07-523-ls_pgt121	multsens	0.79	0.94	0.23	0.86	NA	0.15	0.33	0.46	0.32	NA	0.74	0.14
vrc07-523-ls_pgt121	multsens	0.8	0.94	0.22	0.86	NA	0.15	0.31	0.45	0.31	NA	0.74	0.14
vrc07-523-ls_pgt121	multsens	0.81	0.94	0.2	0.9	NA	0.15	0.29	0.43	0.3	NA	0.74	0.14
vrc07-523-ls_pgt121	multsens	0.82	0.94	0.2	0.9	NA	0.15	0.28	0.42	0.29	NA	0.74	0.14
vrc07-523-ls_pgt121	multsens	0.83	0.94	0.19	0.9	NA	0.15	0.28	0.41	0.29	NA	0.74	0.14
vrc07-523-ls_pgt121	multsens	0.84	0.94	0.18	0.92	NA	0.15	0.26	0.39	0.28	NA	0.74	0.14
vrc07-523-ls_pgt121	multsens	0.85	0.94	0.17	0.92	NA	0.15	0.25	0.38	0.28	NA	0.74	0.14
vrc07-523-ls_pgt121	multsens	0.86	0.94	0.17	0.92	NA	0.15	0.24	0.36	0.27	NA	0.74	0.14
vrc07-523-ls_pgt121	multsens	0.87	0.95	0.16	0.92	NA	0.15	0.23	0.35	0.27	NA	0.74	0.14
vrc07-523-ls_pgt121	multsens	0.88	0.95	0.14	0.92	NA	0.14	0.2	0.3	0.25	NA	0.74	0.14
vrc07-523-ls_pgt121	multsens	0.89	0.95	0.14	0.92	NA	0.14	0.2	0.3	0.24	NA	0.74	0.14
vrc07-523-ls_pgt121	multsens	0.9	0.95	0.14	0.92	NA	0.14	0.2	0.3	0.24	NA	0.74	0.14
vrc07-523-ls_pgt121	multsens	0.91	0.95	0.12	0.92	NA	0.14	0.18	0.27	0.23	NA	0.74	0.14
vrc07-523-ls_pgt121	multsens	0.92	0.95	0.11	0.92	NA	0.14	0.17	0.25	0.22	NA	0.74	0.14
vrc07-523-ls_pgt121	multsens	0.93	0.95	0.11	0.92	NA	0.14	0.16	0.23	0.22	NA	0.74	0.14
vrc07-523-ls_pgt121	multsens	0.94	0.95	0.1	0.92	NA	0.14	0.14	0.21	0.21	NA	0.74	0.14
vrc07-523-ls_pgt121	multsens	0.95	0.96	0.08	0.92	NA	0.13	0.13	0.2	0.2	NA	0.74	0.14
vrc07-523-ls_pgt121	multsens	0.96	0.96	0.08	0.94	NA	0.14	0.12	0.19	0.2	NA	0.74	0.14
vrc07-523-ls_pgt121	multsens	0.97	0.96	0.07	0.96	NA	0.14	0.1	0.17	0.19	NA	0.74	0.14
vrc07-523-ls_pgt121	multsens	0.98	0.97	0.05	0.96	NA	0.14	0.08	0.14	0.18	NA	0.74	0.14
vrc07-523-ls_pgt121	multsens	0.99	0.97	0.03	0.98	NA	0.14	0.05	0.1	0.16	NA	0.74	0.14

## Sheet: vrc07-523-ls_pgdm1400
regimen	outcome	quantile	cutoff	Sensitivity	Specificity	PPV	NPV	F1	F0.5	Accuracy	MCC	AUC	Brier
vrc07-523-ls_pgdm1400	estsens	0.01	0.65	0.99	0	0.9	NA	0.94	0.91	0.89	NA	0.59	-0.03
vrc07-523-ls_pgdm1400	estsens	0.02	0.72	0.97	0	0.89	NA	0.93	0.91	0.87	NA	0.59	-0.03
vrc07-523-ls_pgdm1400	estsens	0.03	0.76	0.96	0.03	0.9	NA	0.93	0.91	0.86	NA	0.59	-0.03
vrc07-523-ls_pgdm1400	estsens	0.04	0.78	0.95	0.05	0.9	NA	0.92	0.91	0.86	NA	0.59	-0.03
vrc07-523-ls_pgdm1400	estsens	0.05	0.79	0.94	0.05	0.9	NA	0.92	0.9	0.85	NA	0.59	-0.03
vrc07-523-ls_pgdm1400	estsens	0.06	0.81	0.94	0.05	0.9	NA	0.92	0.9	0.85	NA	0.59	-0.03
vrc07-523-ls_pgdm1400	estsens	0.07	0.81	0.93	0.07	0.9	NA	0.91	0.9	0.84	NA	0.59	-0.03
vrc07-523-ls_pgdm1400	estsens	0.08	0.83	0.91	0.1	0.9	NA	0.9	0.9	0.83	NA	0.59	-0.03
vrc07-523-ls_pgdm1400	estsens	0.09	0.83	0.91	0.1	0.9	NA	0.9	0.9	0.82	NA	0.59	-0.03
vrc07-523-ls_pgdm1400	estsens	0.1	0.84	0.89	0.1	0.9	NA	0.89	0.89	0.81	NA	0.59	-0.03
vrc07-523-ls_pgdm1400	estsens	0.11	0.84	0.88	0.1	0.89	NA	0.88	0.89	0.8	NA	0.59	-0.03
vrc07-523-ls_pgdm1400	estsens	0.12	0.85	0.87	0.1	0.89	NA	0.88	0.89	0.79	NA	0.59	-0.03
vrc07-523-ls_pgdm1400	estsens	0.13	0.85	0.86	0.1	0.89	NA	0.88	0.89	0.79	NA	0.59	-0.03
vrc07-523-ls_pgdm1400	estsens	0.14	0.85	0.86	0.1	0.89	NA	0.88	0.89	0.79	NA	0.59	-0.03
vrc07-523-ls_pgdm1400	estsens	0.15	0.86	0.86	0.15	0.9	NA	0.87	0.89	0.78	NA	0.59	-0.03
vrc07-523-ls_pgdm1400	estsens	0.16	0.86	0.85	0.17	0.9	0.18	0.87	0.89	0.78	0.04	0.59	-0.03
vrc07-523-ls_pgdm1400	estsens	0.17	0.87	0.83	0.22	0.9	0.13	0.86	0.89	0.77	0.04	0.59	-0.03
vrc07-523-ls_pgdm1400	estsens	0.18	0.87	0.82	0.22	0.9	0.12	0.86	0.89	0.76	0.03	0.59	-0.03
vrc07-523-ls_pgdm1400	estsens	0.19	0.87	0.81	0.22	0.9	0.11	0.85	0.88	0.75	0.02	0.59	-0.03
vrc07-523-ls_pgdm1400	estsens	0.2	0.87	0.81	0.27	0.91	0.13	0.85	0.88	0.75	0.06	0.59	-0.03
vrc07-523-ls_pgdm1400	estsens	0.21	0.87	0.8	0.29	0.91	0.14	0.85	0.88	0.75	0.07	0.59	-0.03
vrc07-523-ls_pgdm1400	estsens	0.22	0.88	0.79	0.29	0.91	0.13	0.84	0.88	0.74	0.06	0.59	-0.03
vrc07-523-ls_pgdm1400	estsens	0.23	0.88	0.78	0.34	0.91	0.14	0.84	0.88	0.73	0.08	0.59	-0.03
vrc07-523-ls_pgdm1400	estsens	0.24	0.88	0.77	0.37	0.92	0.14	0.83	0.88	0.73	0.09	0.59	-0.03
vrc07-523-ls_pgdm1400	estsens	0.25	0.88	0.76	0.39	0.92	0.14	0.83	0.88	0.72	0.1	0.59	-0.03
vrc07-523-ls_pgdm1400	estsens	0.26	0.88	0.75	0.44	0.92	0.15	0.82	0.88	0.72	0.12	0.59	-0.03
vrc07-523-ls_pgdm1400	estsens	0.27	0.89	0.74	0.44	0.92	0.14	0.82	0.88	0.71	0.11	0.59	-0.03
vrc07-523-ls_pgdm1400	estsens	0.28	0.89	0.72	0.44	0.92	0.14	0.81	0.87	0.69	0.1	0.59	-0.03
vrc07-523-ls_pgdm1400	estsens	0.29	0.89	0.72	0.44	0.92	0.13	0.8	0.87	0.69	0.1	0.59	-0.03
vrc07-523-ls_pgdm1400	estsens	0.3	0.89	0.71	0.44	0.92	0.13	0.8	0.87	0.68	0.09	0.59	-0.03
vrc07-523-ls_pgdm1400	estsens	0.31	0.89	0.7	0.44	0.92	0.13	0.79	0.86	0.67	0.08	0.59	-0.03
vrc07-523-ls_pgdm1400	estsens	0.32	0.9	0.69	0.44	0.92	0.13	0.79	0.86	0.66	0.08	0.59	-0.03
vrc07-523-ls_pgdm1400	estsens	0.33	0.9	0.68	0.44	0.92	0.12	0.78	0.85	0.65	0.07	0.59	-0.03
vrc07-523-ls_pgdm1400	estsens	0.34	0.9	0.67	0.47	0.92	0.12	0.77	0.85	0.64	0.08	0.59	-0.03
vrc07-523-ls_pgdm1400	estsens	0.35	0.9	0.65	0.52	0.93	0.13	0.76	0.85	0.64	0.1	0.59	-0.03
vrc07-523-ls_pgdm1400	estsens	0.36	0.9	0.65	0.52	0.93	0.13	0.76	0.85	0.63	0.1	0.59	-0.03
vrc07-523-ls_pgdm1400	estsens	0.37	0.9	0.63	0.52	0.93	0.13	0.74	0.84	0.62	0.09	0.59	-0.03
vrc07-523-ls_pgdm1400	estsens	0.38	0.9	0.62	0.54	0.93	0.13	0.74	0.84	0.61	0.1	0.59	-0.03
vrc07-523-ls_pgdm1400	estsens	0.39	0.91	0.6	0.54	0.93	0.12	0.72	0.82	0.59	0.09	0.59	-0.03
vrc07-523-ls_pgdm1400	estsens	0.4	0.91	0.59	0.54	0.93	0.12	0.71	0.82	0.59	0.08	0.59	-0.03
vrc07-523-ls_pgdm1400	estsens	0.41	0.91	0.58	0.54	0.93	0.12	0.7	0.81	0.58	0.08	0.59	-0.03
vrc07-523-ls_pgdm1400	estsens	0.42	0.91	0.57	0.57	0.93	0.12	0.69	0.81	0.57	0.09	0.59	-0.03
vrc07-523-ls_pgdm1400	estsens	0.43	0.91	0.56	0.57	0.93	0.12	0.68	0.8	0.56	0.08	0.59	-0.03
vrc07-523-ls_pgdm1400	estsens	0.44	0.91	0.55	0.59	0.93	0.12	0.68	0.8	0.56	0.09	0.59	-0.03
vrc07-523-ls_pgdm1400	estsens	0.45	0.92	0.55	0.62	0.94	0.13	0.67	0.8	0.55	0.1	0.59	-0.03
vrc07-523-ls_pgdm1400	estsens	0.46	0.92	0.54	0.62	0.94	0.12	0.67	0.8	0.55	0.1	0.59	-0.03
vrc07-523-ls_pgdm1400	estsens	0.47	0.92	0.53	0.62	0.94	0.12	0.66	0.79	0.54	0.09	0.59	-0.03
vrc07-523-ls_pgdm1400	estsens	0.48	0.92	0.53	0.62	0.94	0.12	0.66	0.79	0.54	0.09	0.59	-0.03
vrc07-523-ls_pgdm1400	estsens	0.49	0.92	0.52	0.62	0.93	0.12	0.65	0.78	0.53	0.09	0.59	-0.03
vrc07-523-ls_pgdm1400	estsens	0.5	0.92	0.51	0.64	0.94	0.12	0.64	0.78	0.52	0.1	0.59	-0.03
vrc07-523-ls_pgdm1400	estsens	0.51	0.92	0.51	0.64	0.94	0.12	0.64	0.78	0.52	0.1	0.59	-0.03
vrc07-523-ls_pgdm1400	estsens	0.52	0.92	0.5	0.67	0.94	0.13	0.63	0.77	0.51	0.1	0.59	-0.03
vrc07-523-ls_pgdm1400	estsens	0.53	0.93	0.49	0.69	0.94	0.13	0.63	0.77	0.51	0.12	0.59	-0.03
vrc07-523-ls_pgdm1400	estsens	0.54	0.93	0.47	0.69	0.94	0.12	0.6	0.76	0.49	0.1	0.59	-0.03
vrc07-523-ls_pgdm1400	estsens	0.55	0.93	0.46	0.69	0.94	0.12	0.6	0.75	0.48	0.1	0.59	-0.03
vrc07-523-ls_pgdm1400	estsens	0.56	0.93	0.45	0.72	0.94	0.13	0.58	0.74	0.47	0.11	0.59	-0.03
vrc07-523-ls_pgdm1400	estsens	0.57	0.93	0.43	0.72	0.94	0.12	0.57	0.73	0.46	0.1	0.59	-0.03
vrc07-523-ls_pgdm1400	estsens	0.58	0.94	0.42	0.72	0.94	0.12	0.56	0.72	0.45	0.09	0.59	-0.03
vrc07-523-ls_pgdm1400	estsens	0.59	0.94	0.41	0.72	0.94	0.12	0.55	0.71	0.44	0.09	0.59	-0.03
vrc07-523-ls_pgdm1400	estsens	0.6	0.94	0.4	0.72	0.94	0.12	0.53	0.7	0.43	0.08	0.59	-0.03
vrc07-523-ls_pgdm1400	estsens	0.61	0.94	0.38	0.72	0.94	0.12	0.51	0.68	0.42	0.07	0.59	-0.03
vrc07-523-ls_pgdm1400	estsens	0.62	0.94	0.38	0.72	0.94	0.12	0.51	0.67	0.41	0.07	0.59	-0.03
vrc07-523-ls_pgdm1400	estsens	0.63	0.94	0.38	0.72	0.93	0.11	0.51	0.67	0.41	0.07	0.59	-0.03
vrc07-523-ls_pgdm1400	estsens	0.64	0.95	0.36	0.74	0.93	0.12	0.48	0.65	0.4	0.07	0.59	-0.03
vrc07-523-ls_pgdm1400	estsens	0.65	0.95	0.35	0.76	0.94	0.12	0.48	0.64	0.39	0.08	0.59	-0.03
vrc07-523-ls_pgdm1400	estsens	0.66	0.95	0.35	0.76	0.93	0.12	0.47	0.63	0.39	0.08	0.59	-0.03
vrc07-523-ls_pgdm1400	estsens	0.67	0.95	0.35	0.79	0.94	0.13	0.47	0.64	0.39	0.09	0.59	-0.03
vrc07-523-ls_pgdm1400	estsens	0.68	0.95	0.34	0.79	0.94	0.12	0.46	0.63	0.38	0.09	0.59	-0.03
vrc07-523-ls_pgdm1400	estsens	0.69	0.95	0.33	0.79	0.94	0.12	0.45	0.61	0.37	0.08	0.59	-0.03
vrc07-523-ls_pgdm1400	estsens	0.7	0.95	0.31	0.79	0.93	0.12	0.43	0.59	0.36	0.07	0.59	-0.03
vrc07-523-ls_pgdm1400	estsens	0.71	0.96	0.3	0.79	0.93	0.12	0.42	0.58	0.35	0.06	0.59	-0.03
vrc07-523-ls_pgdm1400	estsens	0.72	0.96	0.3	0.79	0.93	0.12	0.41	0.57	0.35	0.06	0.59	-0.03
vrc07-523-ls_pgdm1400	estsens	0.73	0.96	0.29	0.81	0.93	0.12	0.4	0.56	0.34	0.07	0.59	-0.03
vrc07-523-ls_pgdm1400	estsens	0.74	0.96	0.28	0.81	0.93	0.12	0.39	0.55	0.33	0.06	0.59	-0.03
vrc07-523-ls_pgdm1400	estsens	0.75	0.96	0.27	0.81	0.92	0.12	0.38	0.53	0.32	0.05	0.59	-0.03
vrc07-523-ls_pgdm1400	estsens	0.76	0.96	0.26	0.83	0.9	0.12	0.36	0.51	0.32	0.05	0.59	-0.03
vrc07-523-ls_pgdm1400	estsens	0.77	0.96	0.25	0.86	0.95	0.12	0.36	0.51	0.31	0.08	0.59	-0.03
vrc07-523-ls_pgdm1400	estsens	0.78	0.96	0.25	0.86	0.95	0.12	0.35	0.5	0.31	0.08	0.59	-0.03
vrc07-523-ls_pgdm1400	estsens	0.79	0.96	0.24	0.86	0.95	0.12	0.34	0.48	0.3	0.08	0.59	-0.03
vrc07-523-ls_pgdm1400	estsens	0.8	0.96	0.23	0.86	0.95	0.12	0.33	0.47	0.29	0.07	0.59	-0.03
vrc07-523-ls_pgdm1400	estsens	0.81	0.97	0.22	0.86	0.95	0.11	0.31	0.46	0.28	0.06	0.59	-0.03
vrc07-523-ls_pgdm1400	estsens	0.82	0.97	0.2	0.86	0.94	0.11	0.29	0.42	0.26	0.05	0.59	-0.03
vrc07-523-ls_pgdm1400	estsens	0.83	0.97	0.19	0.86	0.94	0.11	0.28	0.41	0.26	0.04	0.59	-0.03
vrc07-523-ls_pgdm1400	estsens	0.84	0.97	0.18	0.86	0.94	0.11	0.27	0.39	0.25	0.03	0.59	-0.03
vrc07-523-ls_pgdm1400	estsens	0.85	0.97	0.18	0.86	0.94	0.11	0.26	0.39	0.24	0.03	0.59	-0.03
vrc07-523-ls_pgdm1400	estsens	0.86	0.97	0.16	0.88	NA	0.11	0.24	0.36	0.23	NA	0.59	-0.03
vrc07-523-ls_pgdm1400	estsens	0.87	0.97	0.15	0.91	NA	0.11	0.23	0.34	0.23	NA	0.59	-0.03
vrc07-523-ls_pgdm1400	estsens	0.88	0.98	0.15	0.91	NA	0.11	0.23	0.34	0.22	NA	0.59	-0.03
vrc07-523-ls_pgdm1400	estsens	0.89	0.98	0.14	0.91	NA	0.11	0.21	0.32	0.22	NA	0.59	-0.03
vrc07-523-ls_pgdm1400	estsens	0.9	0.98	0.12	0.95	NA	0.11	0.19	0.3	0.21	NA	0.59	-0.03
vrc07-523-ls_pgdm1400	estsens	0.91	0.98	0.11	0.95	NA	0.11	0.18	0.28	0.2	NA	0.59	-0.03
vrc07-523-ls_pgdm1400	estsens	0.92	0.98	0.11	0.95	NA	0.11	0.17	0.27	0.19	NA	0.59	-0.03
vrc07-523-ls_pgdm1400	estsens	0.93	0.98	0.09	0.95	NA	0.11	0.15	0.25	0.18	NA	0.59	-0.03
vrc07-523-ls_pgdm1400	estsens	0.94	0.99	0.08	0.95	NA	0.11	0.13	0.22	0.17	NA	0.59	-0.03
vrc07-523-ls_pgdm1400	estsens	0.95	0.99	0.07	0.95	NA	0.1	0.11	0.19	0.16	NA	0.59	-0.03
vrc07-523-ls_pgdm1400	estsens	0.96	0.99	0.06	0.95	NA	0.1	0.11	0.19	0.15	NA	0.59	-0.03
vrc07-523-ls_pgdm1400	estsens	0.97	0.99	0.06	0.98	NA	0.11	0.1	0.17	0.15	NA	0.59	-0.03
vrc07-523-ls_pgdm1400	estsens	0.98	0.99	0.04	1	NA	0.11	0.07	0.13	0.14	NA	0.59	-0.03
vrc07-523-ls_pgdm1400	estsens	0.99	0.99	0.02	1	NA	0.1	0.04	0.09	0.12	NA	0.59	-0.03
vrc07-523-ls_pgdm1400	multsens	0.01	0.77	0.98	0.04	0.89	NA	0.93	0.91	0.88	NA	0.64	0.02
vrc07-523-ls_pgdm1400	multsens	0.02	0.78	0.98	0.04	0.89	NA	0.93	0.91	0.88	NA	0.64	0.02
vrc07-523-ls_pgdm1400	multsens	0.03	0.79	0.97	0.04	0.89	NA	0.93	0.91	0.87	NA	0.64	0.02
vrc07-523-ls_pgdm1400	multsens	0.04	0.81	0.96	0.07	0.89	0.13	0.92	0.9	0.86	0.03	0.64	0.02
vrc07-523-ls_pgdm1400	multsens	0.05	0.82	0.95	0.09	0.89	0.14	0.92	0.9	0.86	0.05	0.64	0.02
vrc07-523-ls_pgdm1400	multsens	0.06	0.82	0.94	0.11	0.89	0.21	0.92	0.9	0.85	0.07	0.64	0.02
vrc07-523-ls_pgdm1400	multsens	0.07	0.83	0.94	0.13	0.9	0.24	0.92	0.9	0.85	0.1	0.64	0.02
vrc07-523-ls_pgdm1400	multsens	0.08	0.83	0.93	0.18	0.9	0.25	0.91	0.91	0.85	0.13	0.64	0.02
vrc07-523-ls_pgdm1400	multsens	0.09	0.84	0.92	0.18	0.9	0.22	0.91	0.9	0.84	0.11	0.64	0.02
vrc07-523-ls_pgdm1400	multsens	0.1	0.84	0.92	0.24	0.91	0.26	0.91	0.91	0.84	0.16	0.64	0.02
vrc07-523-ls_pgdm1400	multsens	0.11	0.84	0.9	0.27	0.91	0.25	0.9	0.91	0.83	0.16	0.64	0.02
vrc07-523-ls_pgdm1400	multsens	0.12	0.84	0.9	0.27	0.91	0.24	0.9	0.9	0.83	0.15	0.64	0.02
vrc07-523-ls_pgdm1400	multsens	0.13	0.85	0.88	0.27	0.91	0.22	0.89	0.9	0.82	0.13	0.64	0.02
vrc07-523-ls_pgdm1400	multsens	0.14	0.85	0.87	0.29	0.91	0.22	0.89	0.9	0.8	0.14	0.64	0.02
vrc07-523-ls_pgdm1400	multsens	0.15	0.85	0.86	0.29	0.91	0.21	0.88	0.9	0.8	0.13	0.64	0.02
vrc07-523-ls_pgdm1400	multsens	0.16	0.85	0.85	0.29	0.91	0.2	0.88	0.89	0.79	0.12	0.64	0.02
vrc07-523-ls_pgdm1400	multsens	0.17	0.86	0.85	0.31	0.91	0.2	0.87	0.89	0.79	0.13	0.64	0.02
vrc07-523-ls_pgdm1400	multsens	0.18	0.86	0.83	0.31	0.9	0.19	0.86	0.89	0.77	0.11	0.64	0.02
vrc07-523-ls_pgdm1400	multsens	0.19	0.86	0.8	0.33	0.91	0.17	0.85	0.88	0.75	0.1	0.64	0.02
vrc07-523-ls_pgdm1400	multsens	0.2	0.86	0.79	0.33	0.9	0.17	0.84	0.88	0.74	0.09	0.64	0.02
vrc07-523-ls_pgdm1400	multsens	0.21	0.87	0.78	0.33	0.9	0.16	0.84	0.87	0.73	0.09	0.64	0.02
vrc07-523-ls_pgdm1400	multsens	0.22	0.87	0.78	0.33	0.9	0.16	0.83	0.87	0.73	0.09	0.64	0.02
vrc07-523-ls_pgdm1400	multsens	0.23	0.87	0.78	0.36	0.91	0.17	0.83	0.87	0.73	0.1	0.64	0.02
vrc07-523-ls_pgdm1400	multsens	0.24	0.87	0.77	0.36	0.91	0.17	0.83	0.87	0.73	0.09	0.64	0.02
vrc07-523-ls_pgdm1400	multsens	0.25	0.87	0.77	0.36	0.91	0.17	0.83	0.87	0.73	0.09	0.64	0.02
vrc07-523-ls_pgdm1400	multsens	0.26	0.87	0.76	0.38	0.91	0.17	0.82	0.87	0.72	0.1	0.64	0.02
vrc07-523-ls_pgdm1400	multsens	0.27	0.88	0.76	0.42	0.91	0.18	0.82	0.87	0.72	0.13	0.64	0.02
vrc07-523-ls_pgdm1400	multsens	0.28	0.88	0.74	0.44	0.91	0.18	0.81	0.87	0.71	0.13	0.64	0.02
vrc07-523-ls_pgdm1400	multsens	0.29	0.88	0.74	0.44	0.91	0.18	0.81	0.87	0.71	0.13	0.64	0.02
vrc07-523-ls_pgdm1400	multsens	0.3	0.88	0.72	0.47	0.92	0.17	0.8	0.87	0.7	0.13	0.64	0.02
vrc07-523-ls_pgdm1400	multsens	0.31	0.88	0.71	0.49	0.92	0.18	0.79	0.86	0.68	0.14	0.64	0.02
vrc07-523-ls_pgdm1400	multsens	0.32	0.89	0.7	0.49	0.92	0.17	0.79	0.86	0.67	0.13	0.64	0.02
vrc07-523-ls_pgdm1400	multsens	0.33	0.89	0.69	0.53	0.92	0.18	0.78	0.86	0.67	0.15	0.64	0.02
vrc07-523-ls_pgdm1400	multsens	0.34	0.89	0.68	0.56	0.93	0.18	0.78	0.86	0.67	0.16	0.64	0.02
vrc07-523-ls_pgdm1400	multsens	0.35	0.89	0.68	0.56	0.93	0.18	0.78	0.86	0.66	0.16	0.64	0.02
vrc07-523-ls_pgdm1400	multsens	0.36	0.89	0.67	0.58	0.93	0.18	0.77	0.86	0.66	0.17	0.64	0.02
vrc07-523-ls_pgdm1400	multsens	0.37	0.89	0.66	0.58	0.93	0.18	0.76	0.85	0.65	0.16	0.64	0.02
vrc07-523-ls_pgdm1400	multsens	0.38	0.89	0.64	0.58	0.93	0.17	0.75	0.84	0.63	0.14	0.64	0.02
vrc07-523-ls_pgdm1400	multsens	0.39	0.9	0.62	0.58	0.92	0.16	0.74	0.84	0.62	0.13	0.64	0.02
vrc07-523-ls_pgdm1400	multsens	0.4	0.9	0.61	0.6	0.93	0.17	0.73	0.83	0.61	0.14	0.64	0.02
vrc07-523-ls_pgdm1400	multsens	0.41	0.9	0.61	0.6	0.93	0.16	0.72	0.83	0.61	0.14	0.64	0.02
vrc07-523-ls_pgdm1400	multsens	0.42	0.9	0.59	0.6	0.93	0.16	0.71	0.82	0.59	0.13	0.64	0.02
vrc07-523-ls_pgdm1400	multsens	0.43	0.9	0.59	0.6	0.93	0.16	0.71	0.82	0.59	0.12	0.64	0.02
vrc07-523-ls_pgdm1400	multsens	0.44	0.9	0.57	0.6	0.92	0.15	0.69	0.81	0.58	0.11	0.64	0.02
vrc07-523-ls_pgdm1400	multsens	0.45	0.9	0.57	0.62	0.93	0.16	0.69	0.81	0.57	0.12	0.64	0.02
vrc07-523-ls_pgdm1400	multsens	0.46	0.9	0.56	0.64	0.93	0.16	0.69	0.81	0.57	0.13	0.64	0.02
vrc07-523-ls_pgdm1400	multsens	0.47	0.9	0.55	0.64	0.93	0.16	0.68	0.81	0.56	0.13	0.64	0.02
vrc07-523-ls_pgdm1400	multsens	0.48	0.91	0.55	0.64	0.93	0.15	0.68	0.8	0.56	0.13	0.64	0.02
vrc07-523-ls_pgdm1400	multsens	0.49	0.91	0.53	0.64	0.93	0.15	0.67	0.79	0.55	0.12	0.64	0.02
vrc07-523-ls_pgdm1400	multsens	0.5	0.91	0.53	0.64	0.92	0.15	0.66	0.79	0.54	0.11	0.64	0.02
vrc07-523-ls_pgdm1400	multsens	0.51	0.91	0.52	0.69	0.93	0.16	0.66	0.79	0.54	0.13	0.64	0.02
vrc07-523-ls_pgdm1400	multsens	0.52	0.91	0.5	0.69	0.93	0.15	0.64	0.78	0.52	0.12	0.64	0.02
vrc07-523-ls_pgdm1400	multsens	0.53	0.91	0.49	0.69	0.93	0.15	0.63	0.77	0.51	0.12	0.64	0.02
vrc07-523-ls_pgdm1400	multsens	0.54	0.92	0.47	0.69	0.93	0.14	0.61	0.76	0.49	0.1	0.64	0.02
vrc07-523-ls_pgdm1400	multsens	0.55	0.92	0.45	0.69	0.92	0.14	0.6	0.75	0.48	0.09	0.64	0.02
vrc07-523-ls_pgdm1400	multsens	0.56	0.92	0.45	0.69	0.92	0.14	0.59	0.74	0.47	0.09	0.64	0.02
vrc07-523-ls_pgdm1400	multsens	0.57	0.92	0.44	0.71	0.93	0.14	0.58	0.73	0.47	0.1	0.64	0.02
vrc07-523-ls_pgdm1400	multsens	0.58	0.92	0.43	0.71	0.92	0.14	0.57	0.73	0.46	0.09	0.64	0.02
vrc07-523-ls_pgdm1400	multsens	0.59	0.92	0.41	0.71	0.92	0.13	0.56	0.72	0.45	0.08	0.64	0.02
vrc07-523-ls_pgdm1400	multsens	0.6	0.93	0.41	0.71	0.92	0.13	0.55	0.72	0.45	0.08	0.64	0.02
vrc07-523-ls_pgdm1400	multsens	0.61	0.93	0.41	0.73	0.93	0.14	0.55	0.72	0.45	0.1	0.64	0.02
vrc07-523-ls_pgdm1400	multsens	0.62	0.93	0.41	0.73	0.93	0.14	0.55	0.72	0.44	0.09	0.64	0.02
vrc07-523-ls_pgdm1400	multsens	0.63	0.93	0.39	0.73	0.93	0.13	0.53	0.7	0.43	0.08	0.64	0.02
vrc07-523-ls_pgdm1400	multsens	0.64	0.93	0.37	0.73	0.92	0.13	0.52	0.69	0.42	0.08	0.64	0.02
vrc07-523-ls_pgdm1400	multsens	0.65	0.93	0.36	0.73	0.92	0.13	0.5	0.67	0.4	0.07	0.64	0.02
vrc07-523-ls_pgdm1400	multsens	0.66	0.93	0.35	0.76	0.93	0.13	0.49	0.67	0.39	0.08	0.64	0.02
vrc07-523-ls_pgdm1400	multsens	0.67	0.93	0.34	0.8	0.94	0.13	0.48	0.66	0.39	0.1	0.64	0.02
vrc07-523-ls_pgdm1400	multsens	0.68	0.93	0.33	0.8	0.94	0.13	0.47	0.66	0.39	0.1	0.64	0.02
vrc07-523-ls_pgdm1400	multsens	0.69	0.94	0.33	0.8	0.94	0.13	0.47	0.65	0.38	0.1	0.64	0.02
vrc07-523-ls_pgdm1400	multsens	0.7	0.94	0.32	0.82	0.95	0.13	0.46	0.65	0.38	0.11	0.64	0.02
vrc07-523-ls_pgdm1400	multsens	0.71	0.94	0.3	0.82	0.94	0.13	0.43	0.62	0.36	0.09	0.64	0.02
vrc07-523-ls_pgdm1400	multsens	0.72	0.94	0.29	0.87	0.95	0.14	0.42	0.61	0.36	0.12	0.64	0.02
vrc07-523-ls_pgdm1400	multsens	0.73	0.94	0.28	0.89	0.96	0.14	0.42	0.61	0.35	0.13	0.64	0.02
vrc07-523-ls_pgdm1400	multsens	0.74	0.94	0.28	0.91	0.97	0.14	0.42	0.61	0.35	0.14	0.64	0.02
vrc07-523-ls_pgdm1400	multsens	0.75	0.95	0.27	0.91	0.96	0.14	0.41	0.6	0.35	0.14	0.64	0.02
vrc07-523-ls_pgdm1400	multsens	0.76	0.95	0.26	0.93	0.97	0.14	0.39	0.58	0.34	0.15	0.64	0.02
vrc07-523-ls_pgdm1400	multsens	0.77	0.95	0.25	0.93	0.97	0.14	0.37	0.55	0.33	0.14	0.64	0.02
vrc07-523-ls_pgdm1400	multsens	0.78	0.95	0.25	0.93	0.97	0.14	0.37	0.55	0.32	0.14	0.64	0.02
vrc07-523-ls_pgdm1400	multsens	0.79	0.95	0.23	0.93	0.97	0.14	0.35	0.53	0.31	0.13	0.64	0.02
vrc07-523-ls_pgdm1400	multsens	0.8	0.95	0.23	0.93	0.97	0.14	0.34	0.52	0.31	0.12	0.64	0.02
vrc07-523-ls_pgdm1400	multsens	0.81	0.95	0.23	0.93	0.97	0.14	0.34	0.52	0.31	0.12	0.64	0.02
vrc07-523-ls_pgdm1400	multsens	0.82	0.95	0.22	0.96	0.98	0.14	0.33	0.51	0.3	0.14	0.64	0.02
vrc07-523-ls_pgdm1400	multsens	0.83	0.95	0.2	0.96	0.98	0.14	0.31	0.49	0.29	0.13	0.64	0.02
vrc07-523-ls_pgdm1400	multsens	0.84	0.95	0.2	0.96	0.98	0.13	0.31	0.49	0.28	0.12	0.64	0.02
vrc07-523-ls_pgdm1400	multsens	0.85	0.96	0.17	0.96	0.97	0.13	0.27	0.43	0.26	0.11	0.64	0.02
vrc07-523-ls_pgdm1400	multsens	0.86	0.96	0.16	0.96	0.97	0.13	0.26	0.42	0.25	0.1	0.64	0.02
vrc07-523-ls_pgdm1400	multsens	0.87	0.96	0.16	0.98	0.98	0.13	0.25	0.42	0.25	0.11	0.64	0.02
vrc07-523-ls_pgdm1400	multsens	0.88	0.96	0.15	0.98	0.98	0.13	0.25	0.41	0.25	0.11	0.64	0.02
vrc07-523-ls_pgdm1400	multsens	0.89	0.96	0.14	0.98	0.98	0.13	0.23	0.39	0.24	0.1	0.64	0.02
vrc07-523-ls_pgdm1400	multsens	0.9	0.96	0.13	0.98	0.98	0.13	0.22	0.37	0.23	0.1	0.64	0.02
vrc07-523-ls_pgdm1400	multsens	0.91	0.96	0.11	0.98	NA	0.12	0.19	0.34	0.21	NA	0.64	0.02
vrc07-523-ls_pgdm1400	multsens	0.92	0.97	0.1	0.98	NA	0.12	0.17	0.3	0.2	NA	0.64	0.02
vrc07-523-ls_pgdm1400	multsens	0.93	0.97	0.08	0.98	NA	0.12	0.14	0.26	0.18	NA	0.64	0.02
vrc07-523-ls_pgdm1400	multsens	0.94	0.97	0.07	0.98	NA	0.12	0.13	0.24	0.17	NA	0.64	0.02
vrc07-523-ls_pgdm1400	multsens	0.95	0.97	0.06	0.98	NA	0.12	0.12	0.23	0.17	NA	0.64	0.02
vrc07-523-ls_pgdm1400	multsens	0.96	0.97	0.05	0.98	NA	0.12	0.1	0.19	0.16	NA	0.64	0.02
vrc07-523-ls_pgdm1400	multsens	0.97	0.97	0.04	0.98	NA	0.11	0.07	0.15	0.15	NA	0.64	0.02
vrc07-523-ls_pgdm1400	multsens	0.98	0.98	0.03	1	NA	0.12	0.05	0.1	0.14	NA	0.64	0.02
vrc07-523-ls_pgdm1400	multsens	0.99	0.99	0.02	1	NA	0.11	0.04	0.08	0.13	NA	0.64	0.02

## Sheet: vrc07-523-ls_10-1074
regimen	outcome	quantile	cutoff	Sensitivity	Specificity	PPV	NPV	F1	F0.5	Accuracy	MCC	AUC	Brier
vrc07-523-ls_10-1074	estsens	0.01	0.71	1	0.1	0.9	NA	0.95	0.92	0.9	NA	0.77	0.12
vrc07-523-ls_10-1074	estsens	0.02	0.76	0.99	0.12	0.91	NA	0.94	0.92	0.9	NA	0.77	0.12
vrc07-523-ls_10-1074	estsens	0.03	0.77	0.98	0.14	0.91	NA	0.94	0.92	0.9	NA	0.77	0.12
vrc07-523-ls_10-1074	estsens	0.04	0.8	0.98	0.24	0.92	0.55	0.95	0.93	0.9	0.3	0.77	0.12
vrc07-523-ls_10-1074	estsens	0.05	0.81	0.97	0.28	0.92	0.52	0.95	0.93	0.9	0.33	0.77	0.12
vrc07-523-ls_10-1074	estsens	0.06	0.82	0.97	0.31	0.92	0.54	0.95	0.93	0.9	0.35	0.77	0.12
vrc07-523-ls_10-1074	estsens	0.07	0.82	0.96	0.33	0.93	0.51	0.94	0.93	0.89	0.34	0.77	0.12
vrc07-523-ls_10-1074	estsens	0.08	0.83	0.95	0.42	0.93	0.47	0.94	0.94	0.9	0.39	0.77	0.12
vrc07-523-ls_10-1074	estsens	0.09	0.84	0.95	0.42	0.93	0.45	0.94	0.94	0.89	0.37	0.77	0.12
vrc07-523-ls_10-1074	estsens	0.1	0.85	0.94	0.42	0.93	0.42	0.94	0.93	0.88	0.35	0.77	0.12
vrc07-523-ls_10-1074	estsens	0.11	0.85	0.93	0.42	0.93	0.39	0.93	0.93	0.88	0.33	0.77	0.12
vrc07-523-ls_10-1074	estsens	0.12	0.86	0.91	0.42	0.93	0.32	0.92	0.93	0.86	0.29	0.77	0.12
vrc07-523-ls_10-1074	estsens	0.13	0.86	0.9	0.42	0.93	0.3	0.91	0.92	0.85	0.27	0.77	0.12
vrc07-523-ls_10-1074	estsens	0.14	0.86	0.88	0.42	0.93	0.27	0.91	0.92	0.84	0.25	0.77	0.12
vrc07-523-ls_10-1074	estsens	0.15	0.87	0.87	0.42	0.93	0.26	0.9	0.92	0.83	0.24	0.77	0.12
vrc07-523-ls_10-1074	estsens	0.16	0.87	0.87	0.42	0.93	0.25	0.9	0.92	0.83	0.23	0.77	0.12
vrc07-523-ls_10-1074	estsens	0.17	0.87	0.86	0.47	0.94	0.25	0.9	0.92	0.82	0.25	0.77	0.12
vrc07-523-ls_10-1074	estsens	0.18	0.87	0.85	0.49	0.94	0.24	0.89	0.92	0.81	0.25	0.77	0.12
vrc07-523-ls_10-1074	estsens	0.19	0.88	0.84	0.49	0.94	0.24	0.89	0.92	0.81	0.25	0.77	0.12
vrc07-523-ls_10-1074	estsens	0.2	0.88	0.84	0.51	0.94	0.25	0.89	0.92	0.81	0.26	0.77	0.12
vrc07-523-ls_10-1074	estsens	0.21	0.88	0.83	0.54	0.94	0.25	0.88	0.92	0.8	0.27	0.77	0.12
vrc07-523-ls_10-1074	estsens	0.22	0.88	0.82	0.56	0.94	0.26	0.87	0.91	0.79	0.28	0.77	0.12
vrc07-523-ls_10-1074	estsens	0.23	0.89	0.81	0.56	0.94	0.25	0.87	0.91	0.79	0.27	0.77	0.12
vrc07-523-ls_10-1074	estsens	0.24	0.89	0.8	0.56	0.94	0.24	0.86	0.91	0.77	0.25	0.77	0.12
vrc07-523-ls_10-1074	estsens	0.25	0.89	0.79	0.59	0.94	0.24	0.86	0.91	0.77	0.26	0.77	0.12
vrc07-523-ls_10-1074	estsens	0.26	0.9	0.78	0.61	0.95	0.25	0.85	0.91	0.76	0.28	0.77	0.12
vrc07-523-ls_10-1074	estsens	0.27	0.9	0.77	0.64	0.95	0.24	0.85	0.91	0.76	0.28	0.77	0.12
vrc07-523-ls_10-1074	estsens	0.28	0.9	0.76	0.64	0.95	0.23	0.84	0.9	0.75	0.27	0.77	0.12
vrc07-523-ls_10-1074	estsens	0.29	0.9	0.74	0.64	0.95	0.22	0.83	0.9	0.73	0.25	0.77	0.12
vrc07-523-ls_10-1074	estsens	0.3	0.9	0.73	0.64	0.95	0.22	0.83	0.89	0.73	0.25	0.77	0.12
vrc07-523-ls_10-1074	estsens	0.31	0.9	0.72	0.64	0.95	0.21	0.82	0.89	0.71	0.24	0.77	0.12
vrc07-523-ls_10-1074	estsens	0.32	0.91	0.71	0.66	0.95	0.22	0.81	0.89	0.71	0.25	0.77	0.12
vrc07-523-ls_10-1074	estsens	0.33	0.91	0.7	0.71	0.96	0.22	0.8	0.89	0.7	0.26	0.77	0.12
vrc07-523-ls_10-1074	estsens	0.34	0.91	0.69	0.71	0.96	0.21	0.79	0.88	0.69	0.26	0.77	0.12
vrc07-523-ls_10-1074	estsens	0.35	0.91	0.68	0.71	0.96	0.21	0.79	0.88	0.69	0.25	0.77	0.12
vrc07-523-ls_10-1074	estsens	0.36	0.91	0.68	0.71	0.96	0.21	0.79	0.88	0.69	0.25	0.77	0.12
vrc07-523-ls_10-1074	estsens	0.37	0.91	0.68	0.71	0.96	0.21	0.79	0.88	0.69	0.25	0.77	0.12
vrc07-523-ls_10-1074	estsens	0.38	0.91	0.68	0.73	0.96	0.21	0.79	0.88	0.68	0.26	0.77	0.12
vrc07-523-ls_10-1074	estsens	0.39	0.91	0.67	0.76	0.96	0.22	0.79	0.88	0.68	0.28	0.77	0.12
vrc07-523-ls_10-1074	estsens	0.4	0.91	0.65	0.76	0.96	0.21	0.77	0.87	0.66	0.26	0.77	0.12
vrc07-523-ls_10-1074	estsens	0.41	0.92	0.64	0.78	0.96	0.21	0.77	0.87	0.66	0.27	0.77	0.12
vrc07-523-ls_10-1074	estsens	0.42	0.92	0.62	0.78	0.96	0.2	0.75	0.86	0.64	0.25	0.77	0.12
vrc07-523-ls_10-1074	estsens	0.43	0.92	0.61	0.81	0.97	0.2	0.74	0.86	0.63	0.26	0.77	0.12
vrc07-523-ls_10-1074	estsens	0.44	0.92	0.59	0.81	0.96	0.19	0.73	0.85	0.62	0.25	0.77	0.12
vrc07-523-ls_10-1074	estsens	0.45	0.92	0.59	0.83	0.97	0.2	0.73	0.85	0.62	0.26	0.77	0.12
vrc07-523-ls_10-1074	estsens	0.46	0.92	0.58	0.83	0.97	0.19	0.72	0.85	0.61	0.26	0.77	0.12
vrc07-523-ls_10-1074	estsens	0.47	0.92	0.57	0.83	0.97	0.19	0.71	0.84	0.6	0.25	0.77	0.12
vrc07-523-ls_10-1074	estsens	0.48	0.92	0.56	0.83	0.97	0.18	0.7	0.84	0.59	0.24	0.77	0.12
vrc07-523-ls_10-1074	estsens	0.49	0.93	0.54	0.83	0.97	0.18	0.69	0.83	0.57	0.23	0.77	0.12
vrc07-523-ls_10-1074	estsens	0.5	0.93	0.53	0.83	0.97	0.18	0.68	0.82	0.56	0.23	0.77	0.12
vrc07-523-ls_10-1074	estsens	0.51	0.93	0.53	0.83	0.97	0.17	0.68	0.82	0.56	0.22	0.77	0.12
vrc07-523-ls_10-1074	estsens	0.52	0.93	0.52	0.83	0.96	0.17	0.67	0.81	0.55	0.22	0.77	0.12
vrc07-523-ls_10-1074	estsens	0.53	0.93	0.51	0.83	0.96	0.17	0.66	0.81	0.54	0.21	0.77	0.12
vrc07-523-ls_10-1074	estsens	0.54	0.93	0.5	0.83	0.96	0.17	0.65	0.8	0.54	0.21	0.77	0.12
vrc07-523-ls_10-1074	estsens	0.55	0.93	0.5	0.86	0.97	0.17	0.65	0.8	0.54	0.22	0.77	0.12
vrc07-523-ls_10-1074	estsens	0.56	0.93	0.48	0.88	0.97	0.17	0.64	0.8	0.52	0.23	0.77	0.12
vrc07-523-ls_10-1074	estsens	0.57	0.93	0.46	0.88	0.97	0.17	0.62	0.79	0.51	0.22	0.77	0.12
vrc07-523-ls_10-1074	estsens	0.58	0.94	0.46	0.88	0.97	0.16	0.61	0.78	0.5	0.21	0.77	0.12
vrc07-523-ls_10-1074	estsens	0.59	0.94	0.44	0.88	0.97	0.16	0.6	0.77	0.49	0.2	0.77	0.12
vrc07-523-ls_10-1074	estsens	0.6	0.94	0.43	0.88	0.97	0.16	0.59	0.77	0.48	0.2	0.77	0.12
vrc07-523-ls_10-1074	estsens	0.61	0.94	0.42	0.88	0.97	0.16	0.58	0.76	0.47	0.19	0.77	0.12
vrc07-523-ls_10-1074	estsens	0.62	0.94	0.4	0.88	0.96	0.15	0.55	0.74	0.45	0.18	0.77	0.12
vrc07-523-ls_10-1074	estsens	0.63	0.94	0.39	0.88	0.96	0.15	0.54	0.73	0.44	0.17	0.77	0.12
vrc07-523-ls_10-1074	estsens	0.64	0.94	0.38	0.88	0.96	0.15	0.54	0.72	0.43	0.17	0.77	0.12
vrc07-523-ls_10-1074	estsens	0.65	0.94	0.38	0.88	0.96	0.15	0.53	0.72	0.43	0.17	0.77	0.12
vrc07-523-ls_10-1074	estsens	0.66	0.94	0.36	0.88	0.96	0.14	0.52	0.7	0.42	0.16	0.77	0.12
vrc07-523-ls_10-1074	estsens	0.67	0.94	0.36	0.91	0.96	0.15	0.51	0.7	0.41	0.17	0.77	0.12
vrc07-523-ls_10-1074	estsens	0.68	0.94	0.35	0.91	0.96	0.14	0.5	0.69	0.41	0.16	0.77	0.12
vrc07-523-ls_10-1074	estsens	0.69	0.94	0.34	0.91	0.96	0.14	0.49	0.68	0.4	0.16	0.77	0.12
vrc07-523-ls_10-1074	estsens	0.7	0.94	0.32	0.91	0.96	0.14	0.47	0.66	0.38	0.15	0.77	0.12
vrc07-523-ls_10-1074	estsens	0.71	0.95	0.31	0.91	0.96	0.14	0.46	0.65	0.38	0.14	0.77	0.12
vrc07-523-ls_10-1074	estsens	0.72	0.95	0.3	0.91	0.95	0.14	0.44	0.63	0.36	0.13	0.77	0.12
vrc07-523-ls_10-1074	estsens	0.73	0.95	0.29	0.93	0.96	0.14	0.43	0.63	0.36	0.15	0.77	0.12
vrc07-523-ls_10-1074	estsens	0.74	0.95	0.28	0.93	0.96	0.13	0.42	0.62	0.35	0.14	0.77	0.12
vrc07-523-ls_10-1074	estsens	0.75	0.95	0.27	0.93	0.96	0.13	0.41	0.6	0.34	0.14	0.77	0.12
vrc07-523-ls_10-1074	estsens	0.76	0.95	0.26	0.93	0.96	0.13	0.4	0.59	0.33	0.13	0.77	0.12
vrc07-523-ls_10-1074	estsens	0.77	0.95	0.24	0.93	0.96	0.13	0.37	0.56	0.31	0.12	0.77	0.12
vrc07-523-ls_10-1074	estsens	0.78	0.95	0.24	0.93	0.96	0.13	0.36	0.55	0.31	0.12	0.77	0.12
vrc07-523-ls_10-1074	estsens	0.79	0.95	0.23	0.93	0.96	0.13	0.36	0.55	0.31	0.12	0.77	0.12
vrc07-523-ls_10-1074	estsens	0.8	0.96	0.23	0.93	0.96	0.13	0.35	0.54	0.3	0.11	0.77	0.12
vrc07-523-ls_10-1074	estsens	0.81	0.96	0.22	0.93	0.95	0.12	0.34	0.52	0.29	0.1	0.77	0.12
vrc07-523-ls_10-1074	estsens	0.82	0.96	0.2	0.93	0.94	0.12	0.31	0.49	0.28	0.09	0.77	0.12
vrc07-523-ls_10-1074	estsens	0.83	0.96	0.2	0.93	0.94	0.12	0.31	0.48	0.27	0.09	0.77	0.12
vrc07-523-ls_10-1074	estsens	0.84	0.96	0.19	0.93	0.94	0.12	0.3	0.47	0.27	0.08	0.77	0.12
vrc07-523-ls_10-1074	estsens	0.85	0.96	0.17	0.93	0.94	0.12	0.28	0.45	0.25	0.07	0.77	0.12
vrc07-523-ls_10-1074	estsens	0.86	0.96	0.15	0.93	0.94	0.12	0.25	0.42	0.24	0.06	0.77	0.12
vrc07-523-ls_10-1074	estsens	0.87	0.96	0.15	0.93	0.93	0.11	0.24	0.41	0.23	0.06	0.77	0.12
vrc07-523-ls_10-1074	estsens	0.88	0.97	0.13	0.93	0.93	0.11	0.22	0.39	0.22	0.05	0.77	0.12
vrc07-523-ls_10-1074	estsens	0.89	0.97	0.12	0.93	0.91	0.11	0.21	0.36	0.21	0.04	0.77	0.12
vrc07-523-ls_10-1074	estsens	0.9	0.97	0.12	0.95	0.95	0.11	0.19	0.34	0.2	0.06	0.77	0.12
vrc07-523-ls_10-1074	estsens	0.91	0.97	0.11	0.95	0.95	0.11	0.18	0.33	0.2	0.06	0.77	0.12
vrc07-523-ls_10-1074	estsens	0.92	0.97	0.09	0.95	0.95	0.11	0.16	0.3	0.18	0.05	0.77	0.12
vrc07-523-ls_10-1074	estsens	0.93	0.97	0.08	0.95	0.94	0.11	0.15	0.27	0.18	0.04	0.77	0.12
vrc07-523-ls_10-1074	estsens	0.94	0.97	0.08	1	1	0.11	0.14	0.27	0.18	0.09	0.77	0.12
vrc07-523-ls_10-1074	estsens	0.95	0.97	0.06	1	1	0.11	0.11	0.21	0.16	0.07	0.77	0.12
vrc07-523-ls_10-1074	estsens	0.96	0.98	0.05	1	NA	0.11	0.09	0.17	0.15	NA	0.77	0.12
vrc07-523-ls_10-1074	estsens	0.97	0.98	0.04	1	NA	0.11	0.08	0.15	0.14	NA	0.77	0.12
vrc07-523-ls_10-1074	estsens	0.98	0.98	0.04	1	NA	0.11	0.07	0.14	0.14	NA	0.77	0.12
vrc07-523-ls_10-1074	estsens	0.99	0.98	0.01	1	NA	0.11	0.03	0.06	0.12	NA	0.77	0.12
vrc07-523-ls_10-1074	multsens	0.01	0.45	0.99	0.08	0.88	NA	0.93	0.9	0.88	NA	0.78	0.13
vrc07-523-ls_10-1074	multsens	0.02	0.67	0.99	0.12	0.89	NA	0.94	0.9	0.88	NA	0.78	0.13
vrc07-523-ls_10-1074	multsens	0.03	0.75	0.98	0.16	0.89	NA	0.93	0.91	0.88	NA	0.78	0.13
vrc07-523-ls_10-1074	multsens	0.04	0.76	0.98	0.2	0.89	0.46	0.93	0.91	0.88	0.24	0.78	0.13
vrc07-523-ls_10-1074	multsens	0.05	0.77	0.97	0.22	0.89	0.42	0.93	0.91	0.87	0.23	0.78	0.13
vrc07-523-ls_10-1074	multsens	0.06	0.77	0.95	0.24	0.9	0.36	0.92	0.91	0.86	0.22	0.78	0.13
vrc07-523-ls_10-1074	multsens	0.07	0.78	0.95	0.24	0.9	0.36	0.92	0.91	0.86	0.22	0.78	0.13
vrc07-523-ls_10-1074	multsens	0.08	0.79	0.95	0.26	0.9	0.44	0.92	0.91	0.86	0.25	0.78	0.13
vrc07-523-ls_10-1074	multsens	0.09	0.8	0.94	0.32	0.9	0.47	0.92	0.91	0.86	0.3	0.78	0.13
vrc07-523-ls_10-1074	multsens	0.1	0.81	0.93	0.32	0.9	0.43	0.92	0.91	0.85	0.28	0.78	0.13
vrc07-523-ls_10-1074	multsens	0.11	0.82	0.92	0.37	0.91	0.43	0.92	0.91	0.85	0.31	0.78	0.13
vrc07-523-ls_10-1074	multsens	0.12	0.83	0.92	0.39	0.91	0.44	0.92	0.91	0.85	0.33	0.78	0.13
vrc07-523-ls_10-1074	multsens	0.13	0.83	0.91	0.41	0.91	0.43	0.91	0.91	0.85	0.33	0.78	0.13
vrc07-523-ls_10-1074	multsens	0.14	0.83	0.9	0.43	0.92	0.4	0.91	0.91	0.84	0.32	0.78	0.13
vrc07-523-ls_10-1074	multsens	0.15	0.84	0.9	0.43	0.92	0.4	0.91	0.91	0.84	0.32	0.78	0.13
vrc07-523-ls_10-1074	multsens	0.16	0.84	0.89	0.45	0.92	0.37	0.9	0.91	0.83	0.31	0.78	0.13
vrc07-523-ls_10-1074	multsens	0.17	0.84	0.87	0.45	0.92	0.33	0.89	0.9	0.81	0.28	0.78	0.13
vrc07-523-ls_10-1074	multsens	0.18	0.85	0.86	0.49	0.92	0.34	0.89	0.91	0.81	0.3	0.78	0.13
vrc07-523-ls_10-1074	multsens	0.19	0.85	0.85	0.49	0.92	0.34	0.89	0.91	0.81	0.3	0.78	0.13
vrc07-523-ls_10-1074	multsens	0.2	0.85	0.85	0.51	0.92	0.34	0.88	0.91	0.81	0.31	0.78	0.13
vrc07-523-ls_10-1074	multsens	0.21	0.85	0.84	0.53	0.92	0.32	0.88	0.91	0.8	0.3	0.78	0.13
vrc07-523-ls_10-1074	multsens	0.22	0.86	0.83	0.59	0.93	0.34	0.88	0.91	0.8	0.34	0.78	0.13
vrc07-523-ls_10-1074	multsens	0.23	0.86	0.82	0.61	0.94	0.33	0.87	0.91	0.79	0.34	0.78	0.13
vrc07-523-ls_10-1074	multsens	0.24	0.86	0.82	0.61	0.93	0.33	0.87	0.91	0.79	0.34	0.78	0.13
vrc07-523-ls_10-1074	multsens	0.25	0.87	0.81	0.63	0.94	0.33	0.87	0.91	0.78	0.34	0.78	0.13
vrc07-523-ls_10-1074	multsens	0.26	0.87	0.79	0.63	0.94	0.31	0.86	0.9	0.77	0.32	0.78	0.13
vrc07-523-ls_10-1074	multsens	0.27	0.87	0.79	0.63	0.94	0.3	0.85	0.9	0.76	0.31	0.78	0.13
vrc07-523-ls_10-1074	multsens	0.28	0.87	0.77	0.63	0.93	0.28	0.84	0.89	0.75	0.29	0.78	0.13
vrc07-523-ls_10-1074	multsens	0.29	0.87	0.76	0.67	0.94	0.29	0.84	0.9	0.74	0.31	0.78	0.13
vrc07-523-ls_10-1074	multsens	0.3	0.88	0.75	0.67	0.94	0.28	0.83	0.89	0.74	0.3	0.78	0.13
vrc07-523-ls_10-1074	multsens	0.31	0.88	0.74	0.69	0.94	0.28	0.83	0.89	0.73	0.31	0.78	0.13
vrc07-523-ls_10-1074	multsens	0.32	0.88	0.74	0.69	0.94	0.28	0.83	0.89	0.73	0.3	0.78	0.13
vrc07-523-ls_10-1074	multsens	0.33	0.88	0.72	0.71	0.94	0.27	0.82	0.89	0.72	0.31	0.78	0.13
vrc07-523-ls_10-1074	multsens	0.34	0.88	0.7	0.71	0.94	0.26	0.81	0.88	0.71	0.29	0.78	0.13
vrc07-523-ls_10-1074	multsens	0.35	0.88	0.7	0.71	0.94	0.26	0.8	0.88	0.7	0.29	0.78	0.13
vrc07-523-ls_10-1074	multsens	0.36	0.89	0.7	0.75	0.95	0.27	0.8	0.88	0.7	0.31	0.78	0.13
vrc07-523-ls_10-1074	multsens	0.37	0.89	0.69	0.77	0.95	0.26	0.8	0.88	0.7	0.32	0.78	0.13
vrc07-523-ls_10-1074	multsens	0.38	0.89	0.67	0.81	0.96	0.27	0.79	0.88	0.69	0.33	0.78	0.13
vrc07-523-ls_10-1074	multsens	0.39	0.89	0.67	0.81	0.96	0.27	0.79	0.88	0.69	0.33	0.78	0.13
vrc07-523-ls_10-1074	multsens	0.4	0.89	0.67	0.81	0.96	0.27	0.79	0.88	0.69	0.33	0.78	0.13
vrc07-523-ls_10-1074	multsens	0.41	0.9	0.65	0.81	0.96	0.25	0.77	0.87	0.67	0.31	0.78	0.13
vrc07-523-ls_10-1074	multsens	0.42	0.9	0.63	0.81	0.96	0.24	0.76	0.87	0.66	0.3	0.78	0.13
vrc07-523-ls_10-1074	multsens	0.43	0.9	0.62	0.83	0.96	0.24	0.75	0.87	0.65	0.3	0.78	0.13
vrc07-523-ls_10-1074	multsens	0.44	0.9	0.62	0.85	0.97	0.24	0.75	0.87	0.65	0.31	0.78	0.13
vrc07-523-ls_10-1074	multsens	0.45	0.9	0.59	0.85	0.97	0.23	0.73	0.85	0.63	0.3	0.78	0.13
vrc07-523-ls_10-1074	multsens	0.46	0.9	0.58	0.85	0.97	0.23	0.72	0.85	0.62	0.29	0.78	0.13
vrc07-523-ls_10-1074	multsens	0.47	0.9	0.58	0.87	0.97	0.23	0.72	0.85	0.61	0.3	0.78	0.13
vrc07-523-ls_10-1074	multsens	0.48	0.91	0.57	0.87	0.97	0.23	0.72	0.85	0.61	0.3	0.78	0.13
vrc07-523-ls_10-1074	multsens	0.49	0.91	0.55	0.87	0.97	0.22	0.7	0.84	0.59	0.28	0.78	0.13
vrc07-523-ls_10-1074	multsens	0.5	0.91	0.55	0.87	0.97	0.22	0.7	0.83	0.59	0.28	0.78	0.13
vrc07-523-ls_10-1074	multsens	0.51	0.91	0.54	0.87	0.97	0.22	0.69	0.83	0.59	0.28	0.78	0.13
vrc07-523-ls_10-1074	multsens	0.52	0.91	0.52	0.87	0.97	0.21	0.67	0.82	0.57	0.26	0.78	0.13
vrc07-523-ls_10-1074	multsens	0.53	0.91	0.52	0.87	0.97	0.21	0.67	0.81	0.56	0.26	0.78	0.13
vrc07-523-ls_10-1074	multsens	0.54	0.91	0.5	0.87	0.97	0.2	0.65	0.8	0.54	0.25	0.78	0.13
vrc07-523-ls_10-1074	multsens	0.55	0.92	0.49	0.87	0.97	0.2	0.64	0.79	0.54	0.24	0.78	0.13
vrc07-523-ls_10-1074	multsens	0.56	0.92	0.47	0.87	0.97	0.19	0.63	0.79	0.52	0.23	0.78	0.13
vrc07-523-ls_10-1074	multsens	0.57	0.92	0.47	0.87	0.97	0.19	0.62	0.78	0.52	0.23	0.78	0.13
vrc07-523-ls_10-1074	multsens	0.58	0.92	0.47	0.87	0.97	0.19	0.62	0.78	0.52	0.23	0.78	0.13
vrc07-523-ls_10-1074	multsens	0.59	0.92	0.46	0.87	0.96	0.19	0.61	0.77	0.51	0.22	0.78	0.13
vrc07-523-ls_10-1074	multsens	0.6	0.92	0.45	0.87	0.96	0.19	0.6	0.77	0.5	0.22	0.78	0.13
vrc07-523-ls_10-1074	multsens	0.61	0.93	0.44	0.87	0.96	0.18	0.6	0.77	0.49	0.21	0.78	0.13
vrc07-523-ls_10-1074	multsens	0.62	0.93	0.42	0.89	0.97	0.18	0.57	0.75	0.48	0.21	0.78	0.13
vrc07-523-ls_10-1074	multsens	0.63	0.93	0.4	0.89	0.96	0.18	0.56	0.74	0.46	0.2	0.78	0.13
vrc07-523-ls_10-1074	multsens	0.64	0.93	0.39	0.89	0.96	0.18	0.55	0.73	0.45	0.2	0.78	0.13
vrc07-523-ls_10-1074	multsens	0.65	0.93	0.38	0.89	0.96	0.17	0.54	0.72	0.45	0.19	0.78	0.13
vrc07-523-ls_10-1074	multsens	0.66	0.93	0.38	0.89	0.96	0.17	0.53	0.72	0.44	0.19	0.78	0.13
vrc07-523-ls_10-1074	multsens	0.67	0.93	0.36	0.89	0.96	0.17	0.52	0.71	0.43	0.18	0.78	0.13
vrc07-523-ls_10-1074	multsens	0.68	0.93	0.36	0.89	0.96	0.17	0.51	0.7	0.42	0.17	0.78	0.13
vrc07-523-ls_10-1074	multsens	0.69	0.93	0.34	0.89	0.96	0.16	0.49	0.68	0.41	0.16	0.78	0.13
vrc07-523-ls_10-1074	multsens	0.7	0.93	0.33	0.89	0.96	0.16	0.48	0.67	0.4	0.16	0.78	0.13
vrc07-523-ls_10-1074	multsens	0.71	0.94	0.33	0.89	0.96	0.16	0.48	0.67	0.4	0.16	0.78	0.13
vrc07-523-ls_10-1074	multsens	0.72	0.94	0.31	0.89	0.95	0.16	0.46	0.65	0.38	0.14	0.78	0.13
vrc07-523-ls_10-1074	multsens	0.73	0.94	0.29	0.89	0.95	0.15	0.43	0.63	0.37	0.13	0.78	0.13
vrc07-523-ls_10-1074	multsens	0.74	0.94	0.29	0.91	0.96	0.16	0.43	0.63	0.37	0.15	0.78	0.13
vrc07-523-ls_10-1074	multsens	0.75	0.94	0.28	0.92	0.96	0.16	0.42	0.62	0.36	0.15	0.78	0.13
vrc07-523-ls_10-1074	multsens	0.76	0.94	0.26	0.92	0.96	0.16	0.4	0.6	0.35	0.15	0.78	0.13
vrc07-523-ls_10-1074	multsens	0.77	0.94	0.26	0.92	0.96	0.15	0.39	0.59	0.34	0.14	0.78	0.13
vrc07-523-ls_10-1074	multsens	0.78	0.94	0.25	0.92	0.96	0.15	0.38	0.58	0.33	0.14	0.78	0.13
vrc07-523-ls_10-1074	multsens	0.79	0.94	0.24	0.96	0.98	0.16	0.38	0.58	0.33	0.16	0.78	0.13
vrc07-523-ls_10-1074	multsens	0.8	0.94	0.23	0.96	0.98	0.16	0.37	0.57	0.33	0.16	0.78	0.13
vrc07-523-ls_10-1074	multsens	0.81	0.94	0.21	0.96	0.97	0.15	0.34	0.55	0.31	0.15	0.78	0.13
vrc07-523-ls_10-1074	multsens	0.82	0.94	0.21	0.98	0.99	0.15	0.34	0.54	0.31	0.16	0.78	0.13
vrc07-523-ls_10-1074	multsens	0.83	0.95	0.19	0.98	0.98	0.15	0.31	0.5	0.29	0.15	0.78	0.13
vrc07-523-ls_10-1074	multsens	0.84	0.95	0.18	0.98	0.98	0.15	0.3	0.49	0.28	0.14	0.78	0.13
vrc07-523-ls_10-1074	multsens	0.85	0.95	0.18	0.98	0.98	0.15	0.29	0.48	0.28	0.14	0.78	0.13
vrc07-523-ls_10-1074	multsens	0.86	0.95	0.16	0.98	0.98	0.15	0.27	0.46	0.27	0.13	0.78	0.13
vrc07-523-ls_10-1074	multsens	0.87	0.95	0.15	1	1	0.15	0.25	0.43	0.26	0.14	0.78	0.13
vrc07-523-ls_10-1074	multsens	0.88	0.95	0.14	1	1	0.15	0.24	0.41	0.25	0.14	0.78	0.13
vrc07-523-ls_10-1074	multsens	0.89	0.95	0.13	1	1	0.15	0.23	0.4	0.24	0.13	0.78	0.13
vrc07-523-ls_10-1074	multsens	0.9	0.96	0.13	1	1	0.14	0.22	0.39	0.24	0.13	0.78	0.13
vrc07-523-ls_10-1074	multsens	0.91	0.96	0.11	1	1	0.14	0.2	0.36	0.23	0.12	0.78	0.13
vrc07-523-ls_10-1074	multsens	0.92	0.96	0.09	1	1	0.14	0.17	0.32	0.21	0.11	0.78	0.13
vrc07-523-ls_10-1074	multsens	0.93	0.96	0.09	1	1	0.14	0.16	0.31	0.2	0.11	0.78	0.13
vrc07-523-ls_10-1074	multsens	0.94	0.96	0.07	1	NA	0.14	0.13	0.26	0.19	NA	0.78	0.13
vrc07-523-ls_10-1074	multsens	0.95	0.97	0.06	1	NA	0.13	0.11	0.22	0.18	NA	0.78	0.13
vrc07-523-ls_10-1074	multsens	0.96	0.97	0.05	1	NA	0.13	0.09	0.19	0.17	NA	0.78	0.13
vrc07-523-ls_10-1074	multsens	0.97	0.97	0.04	1	NA	0.13	0.08	0.17	0.17	NA	0.78	0.13
vrc07-523-ls_10-1074	multsens	0.98	0.97	0.03	1	NA	0.13	0.05	0.11	0.15	NA	0.78	0.13
vrc07-523-ls_10-1074	multsens	0.99	0.98	0.02	1	NA	0.13	0.04	0.1	0.15	NA	0.78	0.13

## Sheet: vrc07-523-ls_pgt121_pgdm1400
regimen	outcome	quantile	cutoff	Sensitivity	Specificity	PPV	NPV	F1	F0.5	Accuracy	MCC	AUC	Brier
vrc07-523-ls_pgt121_pgdm1400	estsens	0.01	0.849	0.99	0.08	0.94	NA	0.96	0.95	0.93	NA	0.72	0.03
vrc07-523-ls_pgt121_pgdm1400	estsens	0.02	0.862	0.98	0.08	0.94	NA	0.96	0.95	0.92	NA	0.72	0.03
vrc07-523-ls_pgt121_pgdm1400	estsens	0.03	0.874	0.97	0.08	0.94	NA	0.95	0.94	0.91	NA	0.72	0.03
vrc07-523-ls_pgt121_pgdm1400	estsens	0.04	0.878	0.96	0.08	0.94	NA	0.95	0.94	0.9	NA	0.72	0.03
vrc07-523-ls_pgt121_pgdm1400	estsens	0.05	0.883	0.95	0.08	0.94	NA	0.94	0.94	0.89	NA	0.72	0.03
vrc07-523-ls_pgt121_pgdm1400	estsens	0.06	0.892	0.94	0.16	0.94	0.19	0.94	0.94	0.89	0.11	0.72	0.03
vrc07-523-ls_pgt121_pgdm1400	estsens	0.07	0.893	0.93	0.16	0.94	0.19	0.93	0.94	0.88	0.11	0.72	0.03
vrc07-523-ls_pgt121_pgdm1400	estsens	0.08	0.896	0.92	0.2	0.94	0.22	0.93	0.94	0.87	0.14	0.72	0.03
vrc07-523-ls_pgt121_pgdm1400	estsens	0.09	0.9	0.91	0.2	0.94	0.19	0.92	0.93	0.86	0.12	0.72	0.03
vrc07-523-ls_pgt121_pgdm1400	estsens	0.1	0.902	0.9	0.2	0.94	0.16	0.92	0.93	0.85	0.1	0.72	0.03
vrc07-523-ls_pgt121_pgdm1400	estsens	0.11	0.905	0.89	0.24	0.94	0.18	0.92	0.93	0.85	0.12	0.72	0.03
vrc07-523-ls_pgt121_pgdm1400	estsens	0.12	0.907	0.89	0.27	0.95	0.19	0.91	0.93	0.85	0.15	0.72	0.03
vrc07-523-ls_pgt121_pgdm1400	estsens	0.13	0.907	0.88	0.27	0.95	0.18	0.91	0.93	0.84	0.14	0.72	0.03
vrc07-523-ls_pgt121_pgdm1400	estsens	0.14	0.909	0.87	0.31	0.95	0.2	0.91	0.93	0.84	0.16	0.72	0.03
vrc07-523-ls_pgt121_pgdm1400	estsens	0.15	0.912	0.86	0.43	0.96	0.21	0.9	0.93	0.83	0.21	0.72	0.03
vrc07-523-ls_pgt121_pgdm1400	estsens	0.16	0.914	0.85	0.43	0.95	0.2	0.9	0.93	0.82	0.2	0.72	0.03
vrc07-523-ls_pgt121_pgdm1400	estsens	0.17	0.916	0.85	0.51	0.96	0.23	0.9	0.93	0.83	0.26	0.72	0.03
vrc07-523-ls_pgt121_pgdm1400	estsens	0.18	0.918	0.84	0.51	0.96	0.2	0.89	0.93	0.82	0.23	0.72	0.03
vrc07-523-ls_pgt121_pgdm1400	estsens	0.19	0.919	0.83	0.51	0.96	0.2	0.89	0.93	0.81	0.23	0.72	0.03
vrc07-523-ls_pgt121_pgdm1400	estsens	0.2	0.919	0.82	0.51	0.96	0.18	0.88	0.93	0.8	0.21	0.72	0.03
vrc07-523-ls_pgt121_pgdm1400	estsens	0.21	0.921	0.81	0.51	0.96	0.17	0.88	0.92	0.79	0.2	0.72	0.03
vrc07-523-ls_pgt121_pgdm1400	estsens	0.22	0.922	0.8	0.51	0.96	0.16	0.87	0.92	0.78	0.19	0.72	0.03
vrc07-523-ls_pgt121_pgdm1400	estsens	0.23	0.923	0.79	0.51	0.96	0.15	0.87	0.92	0.77	0.18	0.72	0.03
vrc07-523-ls_pgt121_pgdm1400	estsens	0.24	0.926	0.78	0.54	0.96	0.15	0.86	0.92	0.76	0.19	0.72	0.03
vrc07-523-ls_pgt121_pgdm1400	estsens	0.25	0.929	0.77	0.54	0.96	0.15	0.85	0.91	0.75	0.18	0.72	0.03
vrc07-523-ls_pgt121_pgdm1400	estsens	0.26	0.93	0.76	0.54	0.96	0.14	0.85	0.91	0.75	0.18	0.72	0.03
vrc07-523-ls_pgt121_pgdm1400	estsens	0.27	0.932	0.75	0.57	0.96	0.15	0.84	0.91	0.74	0.19	0.72	0.03
vrc07-523-ls_pgt121_pgdm1400	estsens	0.28	0.933	0.75	0.57	0.96	0.14	0.84	0.91	0.73	0.18	0.72	0.03
vrc07-523-ls_pgt121_pgdm1400	estsens	0.29	0.934	0.72	0.61	0.96	0.14	0.83	0.9	0.72	0.19	0.72	0.03
vrc07-523-ls_pgt121_pgdm1400	estsens	0.3	0.936	0.71	0.65	0.97	0.14	0.82	0.9	0.71	0.2	0.72	0.03
vrc07-523-ls_pgt121_pgdm1400	estsens	0.31	0.937	0.71	0.69	0.97	0.15	0.82	0.9	0.71	0.22	0.72	0.03
vrc07-523-ls_pgt121_pgdm1400	estsens	0.32	0.938	0.7	0.69	0.97	0.15	0.81	0.9	0.7	0.22	0.72	0.03
vrc07-523-ls_pgt121_pgdm1400	estsens	0.33	0.939	0.7	0.69	0.97	0.14	0.81	0.9	0.69	0.21	0.72	0.03
vrc07-523-ls_pgt121_pgdm1400	estsens	0.34	0.94	0.68	0.69	0.97	0.14	0.8	0.89	0.68	0.2	0.72	0.03
vrc07-523-ls_pgt121_pgdm1400	estsens	0.35	0.94	0.67	0.69	0.97	0.13	0.79	0.89	0.67	0.19	0.72	0.03
vrc07-523-ls_pgt121_pgdm1400	estsens	0.36	0.941	0.67	0.69	0.97	0.13	0.79	0.89	0.67	0.19	0.72	0.03
vrc07-523-ls_pgt121_pgdm1400	estsens	0.37	0.942	0.65	0.69	0.97	0.13	0.78	0.88	0.66	0.18	0.72	0.03
vrc07-523-ls_pgt121_pgdm1400	estsens	0.38	0.943	0.64	0.69	0.97	0.12	0.77	0.88	0.65	0.18	0.72	0.03
vrc07-523-ls_pgt121_pgdm1400	estsens	0.39	0.944	0.63	0.69	0.97	0.12	0.76	0.87	0.63	0.17	0.72	0.03
vrc07-523-ls_pgt121_pgdm1400	estsens	0.4	0.944	0.63	0.69	0.97	0.12	0.76	0.87	0.63	0.16	0.72	0.03
vrc07-523-ls_pgt121_pgdm1400	estsens	0.41	0.944	0.61	0.69	0.97	0.11	0.75	0.86	0.61	0.15	0.72	0.03
vrc07-523-ls_pgt121_pgdm1400	estsens	0.42	0.944	0.6	0.69	0.97	0.11	0.74	0.86	0.6	0.15	0.72	0.03
vrc07-523-ls_pgt121_pgdm1400	estsens	0.43	0.945	0.59	0.69	0.97	0.11	0.73	0.85	0.59	0.14	0.72	0.03
vrc07-523-ls_pgt121_pgdm1400	estsens	0.44	0.945	0.57	0.73	0.97	0.11	0.72	0.85	0.58	0.15	0.72	0.03
vrc07-523-ls_pgt121_pgdm1400	estsens	0.45	0.946	0.56	0.73	0.97	0.11	0.71	0.84	0.57	0.15	0.72	0.03
vrc07-523-ls_pgt121_pgdm1400	estsens	0.46	0.947	0.56	0.73	0.97	0.1	0.71	0.84	0.57	0.15	0.72	0.03
vrc07-523-ls_pgt121_pgdm1400	estsens	0.47	0.947	0.55	0.73	0.97	0.1	0.7	0.84	0.56	0.14	0.72	0.03
vrc07-523-ls_pgt121_pgdm1400	estsens	0.48	0.947	0.54	0.73	0.97	0.1	0.69	0.83	0.55	0.14	0.72	0.03
vrc07-523-ls_pgt121_pgdm1400	estsens	0.49	0.948	0.53	0.77	0.97	0.1	0.69	0.83	0.55	0.15	0.72	0.03
vrc07-523-ls_pgt121_pgdm1400	estsens	0.5	0.948	0.52	0.81	0.98	0.11	0.68	0.83	0.54	0.17	0.72	0.03
vrc07-523-ls_pgt121_pgdm1400	estsens	0.51	0.949	0.52	0.85	0.98	0.11	0.68	0.83	0.54	0.18	0.72	0.03
vrc07-523-ls_pgt121_pgdm1400	estsens	0.52	0.949	0.51	0.85	0.98	0.11	0.66	0.82	0.53	0.17	0.72	0.03
vrc07-523-ls_pgt121_pgdm1400	estsens	0.53	0.95	0.5	0.88	0.98	0.11	0.66	0.82	0.52	0.19	0.72	0.03
vrc07-523-ls_pgt121_pgdm1400	estsens	0.54	0.951	0.49	0.88	0.98	0.11	0.65	0.81	0.51	0.18	0.72	0.03
vrc07-523-ls_pgt121_pgdm1400	estsens	0.55	0.951	0.48	0.88	0.98	0.11	0.64	0.81	0.5	0.18	0.72	0.03
vrc07-523-ls_pgt121_pgdm1400	estsens	0.56	0.952	0.47	0.88	0.98	0.1	0.63	0.81	0.5	0.18	0.72	0.03
vrc07-523-ls_pgt121_pgdm1400	estsens	0.57	0.953	0.45	0.88	0.98	0.1	0.61	0.79	0.47	0.16	0.72	0.03
vrc07-523-ls_pgt121_pgdm1400	estsens	0.58	0.954	0.44	0.88	0.98	0.1	0.6	0.78	0.47	0.16	0.72	0.03
vrc07-523-ls_pgt121_pgdm1400	estsens	0.59	0.955	0.43	0.88	0.98	0.1	0.6	0.78	0.46	0.16	0.72	0.03
vrc07-523-ls_pgt121_pgdm1400	estsens	0.6	0.956	0.42	0.88	0.98	0.1	0.58	0.77	0.45	0.15	0.72	0.03
vrc07-523-ls_pgt121_pgdm1400	estsens	0.61	0.956	0.41	0.88	0.98	0.09	0.57	0.76	0.44	0.15	0.72	0.03
vrc07-523-ls_pgt121_pgdm1400	estsens	0.62	0.957	0.4	0.88	0.98	0.09	0.56	0.75	0.43	0.14	0.72	0.03
vrc07-523-ls_pgt121_pgdm1400	estsens	0.63	0.957	0.4	0.88	0.98	0.09	0.56	0.75	0.43	0.14	0.72	0.03
vrc07-523-ls_pgt121_pgdm1400	estsens	0.64	0.958	0.39	0.88	0.98	0.09	0.55	0.75	0.42	0.14	0.72	0.03
vrc07-523-ls_pgt121_pgdm1400	estsens	0.65	0.96	0.37	0.88	0.98	0.09	0.54	0.74	0.4	0.13	0.72	0.03
vrc07-523-ls_pgt121_pgdm1400	estsens	0.66	0.96	0.35	0.88	0.98	0.09	0.52	0.72	0.39	0.12	0.72	0.03
vrc07-523-ls_pgt121_pgdm1400	estsens	0.67	0.961	0.34	0.88	0.98	0.09	0.51	0.71	0.38	0.12	0.72	0.03
vrc07-523-ls_pgt121_pgdm1400	estsens	0.68	0.961	0.33	0.88	0.98	0.08	0.49	0.7	0.37	0.11	0.72	0.03
vrc07-523-ls_pgt121_pgdm1400	estsens	0.69	0.962	0.32	0.88	0.98	0.08	0.48	0.69	0.36	0.11	0.72	0.03
vrc07-523-ls_pgt121_pgdm1400	estsens	0.7	0.963	0.32	0.88	0.98	0.08	0.47	0.68	0.35	0.11	0.72	0.03
vrc07-523-ls_pgt121_pgdm1400	estsens	0.71	0.963	0.31	0.92	0.98	0.09	0.47	0.68	0.35	0.13	0.72	0.03
vrc07-523-ls_pgt121_pgdm1400	estsens	0.72	0.964	0.3	0.92	0.98	0.08	0.46	0.68	0.35	0.12	0.72	0.03
vrc07-523-ls_pgt121_pgdm1400	estsens	0.73	0.964	0.28	0.92	0.98	0.08	0.44	0.66	0.32	0.11	0.72	0.03
vrc07-523-ls_pgt121_pgdm1400	estsens	0.74	0.965	0.27	0.92	0.98	0.08	0.42	0.64	0.31	0.11	0.72	0.03
vrc07-523-ls_pgt121_pgdm1400	estsens	0.75	0.965	0.26	0.92	0.98	0.08	0.41	0.63	0.3	0.11	0.72	0.03
vrc07-523-ls_pgt121_pgdm1400	estsens	0.76	0.966	0.25	0.92	0.98	0.08	0.4	0.62	0.3	0.1	0.72	0.03
vrc07-523-ls_pgt121_pgdm1400	estsens	0.77	0.966	0.24	0.92	0.98	0.08	0.39	0.61	0.29	0.1	0.72	0.03
vrc07-523-ls_pgt121_pgdm1400	estsens	0.78	0.967	0.23	0.92	0.98	0.08	0.37	0.59	0.28	0.09	0.72	0.03
vrc07-523-ls_pgt121_pgdm1400	estsens	0.79	0.967	0.22	0.92	0.98	0.08	0.36	0.57	0.27	0.09	0.72	0.03
vrc07-523-ls_pgt121_pgdm1400	estsens	0.8	0.968	0.21	0.92	0.98	0.08	0.35	0.56	0.26	0.09	0.72	0.03
vrc07-523-ls_pgt121_pgdm1400	estsens	0.81	0.969	0.2	0.92	0.98	0.07	0.33	0.54	0.25	0.08	0.72	0.03
vrc07-523-ls_pgt121_pgdm1400	estsens	0.82	0.97	0.19	0.92	0.98	0.07	0.31	0.52	0.23	0.07	0.72	0.03
vrc07-523-ls_pgt121_pgdm1400	estsens	0.83	0.971	0.17	0.92	0.98	0.07	0.29	0.5	0.22	0.07	0.72	0.03
vrc07-523-ls_pgt121_pgdm1400	estsens	0.84	0.972	0.17	0.92	0.98	0.07	0.28	0.49	0.22	0.06	0.72	0.03
vrc07-523-ls_pgt121_pgdm1400	estsens	0.85	0.973	0.16	0.92	0.97	0.07	0.27	0.47	0.21	0.06	0.72	0.03
vrc07-523-ls_pgt121_pgdm1400	estsens	0.86	0.974	0.15	0.96	0.99	0.07	0.27	0.47	0.21	0.08	0.72	0.03
vrc07-523-ls_pgt121_pgdm1400	estsens	0.87	0.975	0.14	0.96	0.99	0.07	0.25	0.44	0.19	0.08	0.72	0.03
vrc07-523-ls_pgt121_pgdm1400	estsens	0.88	0.975	0.13	0.96	0.98	0.07	0.22	0.41	0.18	0.07	0.72	0.03
vrc07-523-ls_pgt121_pgdm1400	estsens	0.89	0.976	0.11	0.96	0.98	0.07	0.2	0.37	0.16	0.06	0.72	0.03
vrc07-523-ls_pgt121_pgdm1400	estsens	0.9	0.977	0.11	0.96	0.98	0.07	0.19	0.36	0.16	0.06	0.72	0.03
vrc07-523-ls_pgt121_pgdm1400	estsens	0.91	0.978	0.1	0.96	0.98	0.07	0.18	0.34	0.15	0.06	0.72	0.03
vrc07-523-ls_pgt121_pgdm1400	estsens	0.92	0.978	0.09	0.96	0.98	0.07	0.16	0.32	0.15	0.05	0.72	0.03
vrc07-523-ls_pgt121_pgdm1400	estsens	0.93	0.98	0.07	1	1	0.07	0.14	0.28	0.13	0.07	0.72	0.03
vrc07-523-ls_pgt121_pgdm1400	estsens	0.94	0.981	0.06	1	1	0.07	0.12	0.25	0.12	0.07	0.72	0.03
vrc07-523-ls_pgt121_pgdm1400	estsens	0.95	0.982	0.05	1	1	0.07	0.1	0.21	0.11	0.06	0.72	0.03
vrc07-523-ls_pgt121_pgdm1400	estsens	0.96	0.983	0.05	1	1	0.07	0.09	0.19	0.11	0.05	0.72	0.03
vrc07-523-ls_pgt121_pgdm1400	estsens	0.97	0.985	0.03	1	NA	0.07	0.06	0.13	0.09	NA	0.72	0.03
vrc07-523-ls_pgt121_pgdm1400	estsens	0.98	0.987	0.03	1	NA	0.07	0.05	0.11	0.09	NA	0.72	0.03
vrc07-523-ls_pgt121_pgdm1400	estsens	0.99	0.992	0.02	1	NA	0.07	0.04	0.08	0.08	NA	0.72	0.03
vrc07-523-ls_pgt121_pgdm1400	multsens	0.01	0.8	0.99	0.11	0.93	NA	0.96	0.95	0.93	NA	0.7	0.04
vrc07-523-ls_pgt121_pgdm1400	multsens	0.02	0.839	0.98	0.15	0.94	NA	0.96	0.95	0.92	NA	0.7	0.04
vrc07-523-ls_pgt121_pgdm1400	multsens	0.03	0.865	0.98	0.15	0.94	NA	0.96	0.94	0.92	NA	0.7	0.04
vrc07-523-ls_pgt121_pgdm1400	multsens	0.04	0.869	0.96	0.15	0.94	0.13	0.95	0.94	0.9	0.09	0.7	0.04
vrc07-523-ls_pgt121_pgdm1400	multsens	0.05	0.875	0.95	0.25	0.94	0.28	0.95	0.94	0.9	0.21	0.7	0.04
vrc07-523-ls_pgt121_pgdm1400	multsens	0.06	0.88	0.95	0.25	0.94	0.26	0.94	0.94	0.9	0.19	0.7	0.04
vrc07-523-ls_pgt121_pgdm1400	multsens	0.07	0.884	0.94	0.25	0.94	0.24	0.94	0.94	0.89	0.18	0.7	0.04
vrc07-523-ls_pgt121_pgdm1400	multsens	0.08	0.885	0.94	0.25	0.94	0.2	0.94	0.94	0.88	0.16	0.7	0.04
vrc07-523-ls_pgt121_pgdm1400	multsens	0.09	0.887	0.93	0.32	0.95	0.29	0.94	0.94	0.89	0.23	0.7	0.04
vrc07-523-ls_pgt121_pgdm1400	multsens	0.1	0.89	0.92	0.35	0.95	0.3	0.93	0.94	0.88	0.25	0.7	0.04
vrc07-523-ls_pgt121_pgdm1400	multsens	0.11	0.895	0.91	0.35	0.95	0.25	0.93	0.94	0.87	0.22	0.7	0.04
vrc07-523-ls_pgt121_pgdm1400	multsens	0.12	0.897	0.91	0.39	0.95	0.26	0.93	0.94	0.87	0.24	0.7	0.04
vrc07-523-ls_pgt121_pgdm1400	multsens	0.13	0.899	0.89	0.42	0.95	0.24	0.92	0.94	0.86	0.24	0.7	0.04
vrc07-523-ls_pgt121_pgdm1400	multsens	0.14	0.9	0.88	0.42	0.95	0.22	0.91	0.93	0.84	0.22	0.7	0.04
vrc07-523-ls_pgt121_pgdm1400	multsens	0.15	0.902	0.87	0.42	0.95	0.21	0.91	0.93	0.84	0.22	0.7	0.04
vrc07-523-ls_pgt121_pgdm1400	multsens	0.16	0.904	0.86	0.42	0.95	0.19	0.9	0.93	0.83	0.19	0.7	0.04
vrc07-523-ls_pgt121_pgdm1400	multsens	0.17	0.905	0.85	0.42	0.95	0.18	0.89	0.93	0.82	0.18	0.7	0.04
vrc07-523-ls_pgt121_pgdm1400	multsens	0.18	0.907	0.84	0.49	0.95	0.19	0.89	0.93	0.81	0.22	0.7	0.04
vrc07-523-ls_pgt121_pgdm1400	multsens	0.19	0.909	0.83	0.49	0.95	0.18	0.89	0.93	0.8	0.21	0.7	0.04
vrc07-523-ls_pgt121_pgdm1400	multsens	0.2	0.909	0.81	0.49	0.95	0.18	0.88	0.92	0.79	0.2	0.7	0.04
vrc07-523-ls_pgt121_pgdm1400	multsens	0.21	0.911	0.81	0.49	0.95	0.17	0.87	0.92	0.79	0.19	0.7	0.04
vrc07-523-ls_pgt121_pgdm1400	multsens	0.22	0.912	0.8	0.49	0.95	0.16	0.87	0.92	0.78	0.18	0.7	0.04
vrc07-523-ls_pgt121_pgdm1400	multsens	0.23	0.914	0.8	0.49	0.95	0.16	0.87	0.92	0.77	0.18	0.7	0.04
vrc07-523-ls_pgt121_pgdm1400	multsens	0.24	0.915	0.78	0.52	0.95	0.16	0.86	0.91	0.76	0.18	0.7	0.04
vrc07-523-ls_pgt121_pgdm1400	multsens	0.25	0.916	0.77	0.52	0.95	0.15	0.85	0.91	0.75	0.17	0.7	0.04
vrc07-523-ls_pgt121_pgdm1400	multsens	0.26	0.917	0.76	0.52	0.95	0.15	0.85	0.91	0.74	0.17	0.7	0.04
vrc07-523-ls_pgt121_pgdm1400	multsens	0.27	0.917	0.75	0.59	0.96	0.16	0.84	0.91	0.74	0.2	0.7	0.04
vrc07-523-ls_pgt121_pgdm1400	multsens	0.28	0.918	0.74	0.59	0.96	0.15	0.83	0.9	0.73	0.19	0.7	0.04
vrc07-523-ls_pgt121_pgdm1400	multsens	0.29	0.919	0.73	0.59	0.96	0.15	0.82	0.9	0.72	0.18	0.7	0.04
vrc07-523-ls_pgt121_pgdm1400	multsens	0.3	0.92	0.71	0.59	0.96	0.14	0.81	0.89	0.7	0.17	0.7	0.04
vrc07-523-ls_pgt121_pgdm1400	multsens	0.31	0.921	0.7	0.59	0.96	0.14	0.81	0.89	0.69	0.16	0.7	0.04
vrc07-523-ls_pgt121_pgdm1400	multsens	0.32	0.922	0.7	0.59	0.96	0.14	0.8	0.89	0.69	0.16	0.7	0.04
vrc07-523-ls_pgt121_pgdm1400	multsens	0.33	0.925	0.68	0.59	0.95	0.13	0.79	0.88	0.68	0.15	0.7	0.04
vrc07-523-ls_pgt121_pgdm1400	multsens	0.34	0.927	0.68	0.62	0.96	0.14	0.79	0.88	0.67	0.17	0.7	0.04
vrc07-523-ls_pgt121_pgdm1400	multsens	0.35	0.927	0.67	0.62	0.96	0.13	0.78	0.88	0.67	0.16	0.7	0.04
vrc07-523-ls_pgt121_pgdm1400	multsens	0.36	0.928	0.67	0.62	0.96	0.13	0.78	0.88	0.66	0.16	0.7	0.04
vrc07-523-ls_pgt121_pgdm1400	multsens	0.37	0.929	0.66	0.62	0.96	0.13	0.77	0.87	0.65	0.15	0.7	0.04
vrc07-523-ls_pgt121_pgdm1400	multsens	0.38	0.93	0.64	0.62	0.95	0.12	0.76	0.87	0.64	0.14	0.7	0.04
vrc07-523-ls_pgt121_pgdm1400	multsens	0.39	0.931	0.61	0.62	0.95	0.12	0.74	0.85	0.62	0.13	0.7	0.04
vrc07-523-ls_pgt121_pgdm1400	multsens	0.4	0.933	0.61	0.62	0.95	0.11	0.74	0.85	0.61	0.12	0.7	0.04
vrc07-523-ls_pgt121_pgdm1400	multsens	0.41	0.933	0.6	0.62	0.95	0.11	0.73	0.85	0.6	0.12	0.7	0.04
vrc07-523-ls_pgt121_pgdm1400	multsens	0.42	0.934	0.59	0.62	0.95	0.11	0.72	0.84	0.59	0.11	0.7	0.04
vrc07-523-ls_pgt121_pgdm1400	multsens	0.43	0.935	0.57	0.62	0.95	0.11	0.71	0.83	0.58	0.1	0.7	0.04
vrc07-523-ls_pgt121_pgdm1400	multsens	0.44	0.936	0.57	0.62	0.95	0.1	0.7	0.83	0.57	0.1	0.7	0.04
vrc07-523-ls_pgt121_pgdm1400	multsens	0.45	0.937	0.56	0.62	0.95	0.1	0.69	0.82	0.56	0.09	0.7	0.04
vrc07-523-ls_pgt121_pgdm1400	multsens	0.46	0.938	0.54	0.62	0.95	0.1	0.68	0.82	0.55	0.09	0.7	0.04
vrc07-523-ls_pgt121_pgdm1400	multsens	0.47	0.939	0.53	0.62	0.95	0.1	0.68	0.81	0.54	0.08	0.7	0.04
vrc07-523-ls_pgt121_pgdm1400	multsens	0.48	0.94	0.53	0.62	0.95	0.1	0.68	0.81	0.54	0.08	0.7	0.04
vrc07-523-ls_pgt121_pgdm1400	multsens	0.49	0.941	0.53	0.65	0.95	0.1	0.68	0.81	0.54	0.1	0.7	0.04
vrc07-523-ls_pgt121_pgdm1400	multsens	0.5	0.942	0.52	0.65	0.95	0.1	0.67	0.81	0.53	0.09	0.7	0.04
vrc07-523-ls_pgt121_pgdm1400	multsens	0.51	0.943	0.51	0.65	0.95	0.09	0.65	0.8	0.52	0.08	0.7	0.04
vrc07-523-ls_pgt121_pgdm1400	multsens	0.52	0.943	0.5	0.65	0.95	0.09	0.65	0.79	0.51	0.08	0.7	0.04
vrc07-523-ls_pgt121_pgdm1400	multsens	0.53	0.945	0.48	0.72	0.96	0.1	0.64	0.79	0.5	0.11	0.7	0.04
vrc07-523-ls_pgt121_pgdm1400	multsens	0.54	0.946	0.47	0.72	0.96	0.1	0.63	0.79	0.49	0.1	0.7	0.04
vrc07-523-ls_pgt121_pgdm1400	multsens	0.55	0.946	0.47	0.72	0.96	0.09	0.62	0.79	0.49	0.1	0.7	0.04
vrc07-523-ls_pgt121_pgdm1400	multsens	0.56	0.947	0.46	0.72	0.96	0.09	0.61	0.78	0.48	0.1	0.7	0.04
vrc07-523-ls_pgt121_pgdm1400	multsens	0.57	0.947	0.44	0.75	0.96	0.1	0.6	0.77	0.47	0.11	0.7	0.04
vrc07-523-ls_pgt121_pgdm1400	multsens	0.58	0.947	0.42	0.75	0.96	0.09	0.58	0.75	0.45	0.09	0.7	0.04
vrc07-523-ls_pgt121_pgdm1400	multsens	0.59	0.948	0.42	0.75	0.96	0.09	0.58	0.75	0.45	0.09	0.7	0.04
vrc07-523-ls_pgt121_pgdm1400	multsens	0.6	0.949	0.41	0.75	0.96	0.09	0.57	0.75	0.44	0.09	0.7	0.04
vrc07-523-ls_pgt121_pgdm1400	multsens	0.61	0.95	0.41	0.75	0.96	0.09	0.56	0.74	0.43	0.09	0.7	0.04
vrc07-523-ls_pgt121_pgdm1400	multsens	0.62	0.951	0.4	0.79	0.96	0.09	0.55	0.73	0.43	0.1	0.7	0.04
vrc07-523-ls_pgt121_pgdm1400	multsens	0.63	0.951	0.39	0.79	0.96	0.09	0.54	0.73	0.42	0.1	0.7	0.04
vrc07-523-ls_pgt121_pgdm1400	multsens	0.64	0.952	0.38	0.79	0.96	0.09	0.54	0.72	0.41	0.09	0.7	0.04
vrc07-523-ls_pgt121_pgdm1400	multsens	0.65	0.953	0.36	0.83	0.97	0.09	0.51	0.7	0.39	0.1	0.7	0.04
vrc07-523-ls_pgt121_pgdm1400	multsens	0.66	0.953	0.35	0.86	0.98	0.09	0.51	0.7	0.39	0.12	0.7	0.04
vrc07-523-ls_pgt121_pgdm1400	multsens	0.67	0.954	0.34	0.93	0.99	0.1	0.49	0.69	0.38	0.15	0.7	0.04
vrc07-523-ls_pgt121_pgdm1400	multsens	0.68	0.954	0.33	0.93	0.99	0.1	0.48	0.68	0.37	0.15	0.7	0.04
vrc07-523-ls_pgt121_pgdm1400	multsens	0.69	0.955	0.32	0.93	0.99	0.1	0.47	0.67	0.36	0.14	0.7	0.04
vrc07-523-ls_pgt121_pgdm1400	multsens	0.7	0.955	0.31	0.93	0.99	0.1	0.46	0.66	0.36	0.14	0.7	0.04
vrc07-523-ls_pgt121_pgdm1400	multsens	0.71	0.956	0.3	0.93	0.99	0.09	0.44	0.64	0.35	0.13	0.7	0.04
vrc07-523-ls_pgt121_pgdm1400	multsens	0.72	0.956	0.29	0.93	0.99	0.09	0.43	0.63	0.34	0.13	0.7	0.04
vrc07-523-ls_pgt121_pgdm1400	multsens	0.73	0.956	0.28	0.93	0.99	0.09	0.42	0.61	0.33	0.13	0.7	0.04
vrc07-523-ls_pgt121_pgdm1400	multsens	0.74	0.957	0.27	0.93	0.99	0.09	0.41	0.61	0.32	0.12	0.7	0.04
vrc07-523-ls_pgt121_pgdm1400	multsens	0.75	0.959	0.25	0.93	0.99	0.09	0.38	0.57	0.3	0.11	0.7	0.04
vrc07-523-ls_pgt121_pgdm1400	multsens	0.76	0.96	0.25	0.93	0.99	0.09	0.37	0.56	0.3	0.11	0.7	0.04
vrc07-523-ls_pgt121_pgdm1400	multsens	0.77	0.961	0.24	0.93	0.99	0.09	0.37	0.55	0.29	0.11	0.7	0.04
vrc07-523-ls_pgt121_pgdm1400	multsens	0.78	0.961	0.23	0.93	0.98	0.09	0.36	0.55	0.28	0.1	0.7	0.04
vrc07-523-ls_pgt121_pgdm1400	multsens	0.79	0.962	0.23	0.93	0.98	0.09	0.35	0.54	0.28	0.1	0.7	0.04
vrc07-523-ls_pgt121_pgdm1400	multsens	0.8	0.963	0.22	0.93	0.98	0.09	0.34	0.53	0.27	0.1	0.7	0.04
vrc07-523-ls_pgt121_pgdm1400	multsens	0.81	0.963	0.22	0.93	0.98	0.09	0.34	0.52	0.27	0.1	0.7	0.04
vrc07-523-ls_pgt121_pgdm1400	multsens	0.82	0.965	0.2	0.93	0.98	0.08	0.32	0.5	0.26	0.09	0.7	0.04
vrc07-523-ls_pgt121_pgdm1400	multsens	0.83	0.965	0.19	0.93	0.98	0.08	0.3	0.48	0.24	0.08	0.7	0.04
vrc07-523-ls_pgt121_pgdm1400	multsens	0.84	0.966	0.18	0.93	0.98	0.08	0.29	0.46	0.23	0.08	0.7	0.04
vrc07-523-ls_pgt121_pgdm1400	multsens	0.85	0.967	0.17	0.93	0.98	0.08	0.27	0.45	0.22	0.07	0.7	0.04
vrc07-523-ls_pgt121_pgdm1400	multsens	0.86	0.968	0.16	0.93	0.98	0.08	0.26	0.43	0.21	0.07	0.7	0.04
vrc07-523-ls_pgt121_pgdm1400	multsens	0.87	0.969	0.14	0.93	0.98	0.08	0.23	0.4	0.2	0.06	0.7	0.04
vrc07-523-ls_pgt121_pgdm1400	multsens	0.88	0.97	0.13	0.93	0.98	0.08	0.22	0.37	0.19	0.05	0.7	0.04
vrc07-523-ls_pgt121_pgdm1400	multsens	0.89	0.971	0.13	0.93	NA	0.08	0.21	0.36	0.18	NA	0.7	0.04
vrc07-523-ls_pgt121_pgdm1400	multsens	0.9	0.971	0.12	0.93	NA	0.08	0.19	0.34	0.17	NA	0.7	0.04
vrc07-523-ls_pgt121_pgdm1400	multsens	0.91	0.972	0.1	0.96	NA	0.08	0.18	0.32	0.17	NA	0.7	0.04
vrc07-523-ls_pgt121_pgdm1400	multsens	0.92	0.973	0.1	0.96	NA	0.08	0.17	0.31	0.16	NA	0.7	0.04
vrc07-523-ls_pgt121_pgdm1400	multsens	0.93	0.975	0.09	1	NA	0.08	0.16	0.29	0.16	NA	0.7	0.04
vrc07-523-ls_pgt121_pgdm1400	multsens	0.94	0.976	0.09	1	NA	0.08	0.15	0.29	0.15	NA	0.7	0.04
vrc07-523-ls_pgt121_pgdm1400	multsens	0.95	0.977	0.06	1	NA	0.08	0.1	0.21	0.12	NA	0.7	0.04
vrc07-523-ls_pgt121_pgdm1400	multsens	0.96	0.979	0.05	1	NA	0.08	0.08	0.17	0.11	NA	0.7	0.04
vrc07-523-ls_pgt121_pgdm1400	multsens	0.97	0.981	0.04	1	NA	0.08	0.08	0.17	0.11	NA	0.7	0.04
vrc07-523-ls_pgt121_pgdm1400	multsens	0.98	0.981	0.03	1	NA	0.07	0.05	0.11	0.1	NA	0.7	0.04
vrc07-523-ls_pgt121_pgdm1400	multsens	0.99	0.985	0.01	1	NA	0.07	0.03	0.06	0.08	NA	0.7	0.04

## Sheet: vrc01-pgdm1400-10e8v4
regimen	outcome	quantile	cutoff	Sensitivity	Specificity	PPV	NPV	F1	F0.5	Accuracy	MCC	AUC	Brier
vrc01-pgdm1400-10e8v4	sens	0.01	0.32	1	0.08	0.83	NA	0.91	0.86	0.83	NA	0.79	0.2
vrc01-pgdm1400-10e8v4	sens	0.02	0.4	1	0.11	0.83	NA	0.91	0.86	0.83	NA	0.79	0.2
vrc01-pgdm1400-10e8v4	sens	0.03	0.47	0.99	0.16	0.84	0.93	0.91	0.87	0.84	0.34	0.79	0.2
vrc01-pgdm1400-10e8v4	sens	0.04	0.59	0.98	0.24	0.85	0.89	0.91	0.87	0.84	0.38	0.79	0.2
vrc01-pgdm1400-10e8v4	sens	0.05	0.63	0.98	0.24	0.85	0.89	0.91	0.87	0.84	0.38	0.79	0.2
vrc01-pgdm1400-10e8v4	sens	0.06	0.64	0.96	0.24	0.85	0.87	0.9	0.87	0.83	0.37	0.79	0.2
vrc01-pgdm1400-10e8v4	sens	0.07	0.66	0.96	0.24	0.85	0.86	0.9	0.87	0.82	0.36	0.79	0.2
vrc01-pgdm1400-10e8v4	sens	0.08	0.67	0.95	0.29	0.86	0.79	0.9	0.87	0.83	0.38	0.79	0.2
vrc01-pgdm1400-10e8v4	sens	0.09	0.7	0.95	0.32	0.86	0.79	0.9	0.88	0.83	0.41	0.79	0.2
vrc01-pgdm1400-10e8v4	sens	0.1	0.71	0.95	0.38	0.87	0.81	0.91	0.88	0.84	0.45	0.79	0.2
vrc01-pgdm1400-10e8v4	sens	0.11	0.72	0.95	0.43	0.88	0.81	0.91	0.89	0.85	0.49	0.79	0.2
vrc01-pgdm1400-10e8v4	sens	0.12	0.75	0.93	0.43	0.88	0.69	0.9	0.89	0.83	0.44	0.79	0.2
vrc01-pgdm1400-10e8v4	sens	0.13	0.76	0.93	0.43	0.88	0.69	0.9	0.89	0.83	0.44	0.79	0.2
vrc01-pgdm1400-10e8v4	sens	0.14	0.77	0.92	0.43	0.88	0.63	0.9	0.88	0.83	0.41	0.79	0.2
vrc01-pgdm1400-10e8v4	sens	0.15	0.77	0.92	0.43	0.88	0.59	0.89	0.88	0.82	0.4	0.79	0.2
vrc01-pgdm1400-10e8v4	sens	0.16	0.78	0.91	0.46	0.88	0.58	0.89	0.89	0.82	0.4	0.79	0.2
vrc01-pgdm1400-10e8v4	sens	0.17	0.78	0.9	0.49	0.89	0.57	0.89	0.89	0.82	0.41	0.79	0.2
vrc01-pgdm1400-10e8v4	sens	0.18	0.79	0.89	0.49	0.89	0.52	0.89	0.89	0.81	0.39	0.79	0.2
vrc01-pgdm1400-10e8v4	sens	0.19	0.79	0.87	0.51	0.89	0.51	0.88	0.88	0.8	0.38	0.79	0.2
vrc01-pgdm1400-10e8v4	sens	0.2	0.8	0.87	0.51	0.89	0.49	0.87	0.88	0.8	0.38	0.79	0.2
vrc01-pgdm1400-10e8v4	sens	0.21	0.8	0.87	0.56	0.9	0.52	0.88	0.89	0.81	0.42	0.79	0.2
vrc01-pgdm1400-10e8v4	sens	0.22	0.81	0.86	0.59	0.9	0.51	0.88	0.89	0.81	0.43	0.79	0.2
vrc01-pgdm1400-10e8v4	sens	0.23	0.81	0.84	0.59	0.9	0.48	0.87	0.89	0.79	0.4	0.79	0.2
vrc01-pgdm1400-10e8v4	sens	0.24	0.81	0.84	0.64	0.91	0.49	0.87	0.89	0.8	0.43	0.79	0.2
vrc01-pgdm1400-10e8v4	sens	0.25	0.82	0.83	0.64	0.91	0.48	0.87	0.89	0.79	0.42	0.79	0.2
vrc01-pgdm1400-10e8v4	sens	0.26	0.82	0.83	0.66	0.92	0.49	0.87	0.9	0.8	0.45	0.79	0.2
vrc01-pgdm1400-10e8v4	sens	0.27	0.83	0.81	0.69	0.92	0.48	0.86	0.9	0.79	0.45	0.79	0.2
vrc01-pgdm1400-10e8v4	sens	0.28	0.83	0.8	0.69	0.92	0.45	0.85	0.89	0.78	0.43	0.79	0.2
vrc01-pgdm1400-10e8v4	sens	0.29	0.84	0.8	0.69	0.92	0.45	0.85	0.89	0.78	0.43	0.79	0.2
vrc01-pgdm1400-10e8v4	sens	0.3	0.84	0.79	0.69	0.92	0.44	0.85	0.89	0.77	0.42	0.79	0.2
vrc01-pgdm1400-10e8v4	sens	0.31	0.84	0.77	0.69	0.92	0.41	0.84	0.88	0.76	0.39	0.79	0.2
vrc01-pgdm1400-10e8v4	sens	0.32	0.85	0.76	0.69	0.92	0.4	0.83	0.88	0.75	0.38	0.79	0.2
vrc01-pgdm1400-10e8v4	sens	0.33	0.85	0.75	0.69	0.92	0.39	0.82	0.88	0.74	0.37	0.79	0.2
vrc01-pgdm1400-10e8v4	sens	0.34	0.86	0.74	0.69	0.92	0.38	0.81	0.87	0.73	0.35	0.79	0.2
vrc01-pgdm1400-10e8v4	sens	0.35	0.86	0.71	0.72	0.92	0.37	0.79	0.86	0.71	0.35	0.79	0.2
vrc01-pgdm1400-10e8v4	sens	0.36	0.86	0.7	0.77	0.94	0.38	0.79	0.87	0.71	0.39	0.79	0.2
vrc01-pgdm1400-10e8v4	sens	0.37	0.86	0.7	0.77	0.94	0.38	0.79	0.87	0.71	0.39	0.79	0.2
vrc01-pgdm1400-10e8v4	sens	0.38	0.86	0.68	0.8	0.94	0.38	0.77	0.86	0.7	0.39	0.79	0.2
vrc01-pgdm1400-10e8v4	sens	0.39	0.87	0.68	0.82	0.95	0.39	0.77	0.86	0.7	0.41	0.79	0.2
vrc01-pgdm1400-10e8v4	sens	0.4	0.87	0.67	0.82	0.95	0.39	0.77	0.86	0.7	0.41	0.79	0.2
vrc01-pgdm1400-10e8v4	sens	0.41	0.87	0.66	0.82	0.95	0.38	0.76	0.85	0.69	0.4	0.79	0.2
vrc01-pgdm1400-10e8v4	sens	0.42	0.87	0.64	0.82	0.95	0.37	0.75	0.85	0.67	0.38	0.79	0.2
vrc01-pgdm1400-10e8v4	sens	0.43	0.88	0.63	0.82	0.95	0.37	0.74	0.84	0.67	0.38	0.79	0.2
vrc01-pgdm1400-10e8v4	sens	0.44	0.88	0.63	0.82	0.95	0.37	0.74	0.84	0.67	0.38	0.79	0.2
vrc01-pgdm1400-10e8v4	sens	0.45	0.88	0.62	0.82	0.95	0.36	0.73	0.83	0.66	0.37	0.79	0.2
vrc01-pgdm1400-10e8v4	sens	0.46	0.88	0.6	0.82	0.95	0.35	0.71	0.82	0.64	0.35	0.79	0.2
vrc01-pgdm1400-10e8v4	sens	0.47	0.89	0.6	0.82	0.95	0.35	0.71	0.82	0.64	0.35	0.79	0.2
vrc01-pgdm1400-10e8v4	sens	0.48	0.89	0.58	0.82	0.95	0.34	0.69	0.81	0.63	0.34	0.79	0.2
vrc01-pgdm1400-10e8v4	sens	0.49	0.89	0.58	0.82	0.94	0.34	0.69	0.8	0.62	0.33	0.79	0.2
vrc01-pgdm1400-10e8v4	sens	0.5	0.89	0.58	0.82	0.94	0.34	0.69	0.8	0.62	0.33	0.79	0.2
vrc01-pgdm1400-10e8v4	sens	0.51	0.89	0.57	0.82	0.94	0.32	0.68	0.8	0.61	0.32	0.79	0.2
vrc01-pgdm1400-10e8v4	sens	0.52	0.89	0.55	0.82	0.94	0.31	0.67	0.79	0.6	0.31	0.79	0.2
vrc01-pgdm1400-10e8v4	sens	0.53	0.89	0.54	0.82	0.94	0.31	0.66	0.78	0.59	0.3	0.79	0.2
vrc01-pgdm1400-10e8v4	sens	0.54	0.89	0.51	0.82	0.94	0.29	0.63	0.76	0.57	0.28	0.79	0.2
vrc01-pgdm1400-10e8v4	sens	0.55	0.9	0.51	0.82	0.94	0.29	0.63	0.76	0.57	0.28	0.79	0.2
vrc01-pgdm1400-10e8v4	sens	0.56	0.9	0.49	0.82	0.94	0.28	0.62	0.75	0.55	0.26	0.79	0.2
vrc01-pgdm1400-10e8v4	sens	0.57	0.9	0.49	0.82	0.94	0.28	0.61	0.75	0.55	0.26	0.79	0.2
vrc01-pgdm1400-10e8v4	sens	0.58	0.9	0.48	0.82	0.93	0.27	0.6	0.74	0.54	0.25	0.79	0.2
vrc01-pgdm1400-10e8v4	sens	0.59	0.9	0.47	0.82	0.93	0.27	0.59	0.74	0.53	0.24	0.79	0.2
vrc01-pgdm1400-10e8v4	sens	0.6	0.9	0.45	0.82	0.93	0.26	0.58	0.73	0.52	0.23	0.79	0.2
vrc01-pgdm1400-10e8v4	sens	0.61	0.9	0.45	0.82	0.93	0.26	0.58	0.73	0.51	0.22	0.79	0.2
vrc01-pgdm1400-10e8v4	sens	0.62	0.91	0.45	0.82	0.93	0.26	0.58	0.73	0.51	0.22	0.79	0.2
vrc01-pgdm1400-10e8v4	sens	0.63	0.91	0.44	0.85	0.94	0.27	0.58	0.73	0.51	0.24	0.79	0.2
vrc01-pgdm1400-10e8v4	sens	0.64	0.91	0.43	0.85	0.93	0.26	0.56	0.72	0.5	0.23	0.79	0.2
vrc01-pgdm1400-10e8v4	sens	0.65	0.91	0.41	0.85	0.93	0.25	0.55	0.71	0.49	0.22	0.79	0.2
vrc01-pgdm1400-10e8v4	sens	0.66	0.91	0.4	0.85	0.93	0.25	0.54	0.7	0.48	0.21	0.79	0.2
vrc01-pgdm1400-10e8v4	sens	0.67	0.91	0.39	0.85	0.93	0.25	0.52	0.69	0.47	0.2	0.79	0.2
vrc01-pgdm1400-10e8v4	sens	0.68	0.91	0.38	0.87	0.94	0.25	0.52	0.69	0.47	0.21	0.79	0.2
vrc01-pgdm1400-10e8v4	sens	0.69	0.91	0.35	0.87	0.94	0.24	0.49	0.67	0.45	0.2	0.79	0.2
vrc01-pgdm1400-10e8v4	sens	0.7	0.91	0.35	0.87	0.94	0.24	0.49	0.67	0.44	0.19	0.79	0.2
vrc01-pgdm1400-10e8v4	sens	0.71	0.92	0.34	0.87	0.94	0.23	0.48	0.66	0.44	0.19	0.79	0.2
vrc01-pgdm1400-10e8v4	sens	0.72	0.92	0.33	0.87	0.94	0.23	0.47	0.65	0.43	0.18	0.79	0.2
vrc01-pgdm1400-10e8v4	sens	0.73	0.92	0.32	0.9	0.96	0.23	0.46	0.65	0.43	0.2	0.79	0.2
vrc01-pgdm1400-10e8v4	sens	0.74	0.92	0.32	0.9	0.96	0.23	0.46	0.65	0.43	0.2	0.79	0.2
vrc01-pgdm1400-10e8v4	sens	0.75	0.93	0.29	0.9	0.96	0.23	0.42	0.61	0.4	0.18	0.79	0.2
vrc01-pgdm1400-10e8v4	sens	0.76	0.93	0.29	0.93	0.96	0.23	0.42	0.61	0.4	0.2	0.79	0.2
vrc01-pgdm1400-10e8v4	sens	0.77	0.93	0.28	0.93	0.96	0.23	0.42	0.6	0.4	0.19	0.79	0.2
vrc01-pgdm1400-10e8v4	sens	0.78	0.93	0.27	0.93	0.96	0.23	0.4	0.59	0.39	0.19	0.79	0.2
vrc01-pgdm1400-10e8v4	sens	0.79	0.93	0.23	0.95	0.97	0.22	0.36	0.54	0.36	0.18	0.79	0.2
vrc01-pgdm1400-10e8v4	sens	0.8	0.93	0.22	0.95	0.97	0.22	0.34	0.52	0.35	0.17	0.79	0.2
vrc01-pgdm1400-10e8v4	sens	0.81	0.93	0.22	0.95	0.97	0.22	0.34	0.52	0.35	0.17	0.79	0.2
vrc01-pgdm1400-10e8v4	sens	0.82	0.93	0.21	0.95	0.97	0.22	0.33	0.51	0.35	0.17	0.79	0.2
vrc01-pgdm1400-10e8v4	sens	0.83	0.93	0.21	0.95	0.97	0.22	0.33	0.51	0.35	0.17	0.79	0.2
vrc01-pgdm1400-10e8v4	sens	0.84	0.93	0.2	0.95	0.97	0.21	0.31	0.48	0.33	0.15	0.79	0.2
vrc01-pgdm1400-10e8v4	sens	0.85	0.94	0.2	0.95	0.97	0.21	0.31	0.48	0.33	0.15	0.79	0.2
vrc01-pgdm1400-10e8v4	sens	0.86	0.94	0.18	0.98	0.98	0.22	0.3	0.48	0.33	0.17	0.79	0.2
vrc01-pgdm1400-10e8v4	sens	0.87	0.94	0.18	0.98	0.98	0.21	0.29	0.46	0.33	0.17	0.79	0.2
vrc01-pgdm1400-10e8v4	sens	0.88	0.94	0.15	0.98	0.98	0.21	0.25	0.43	0.3	0.15	0.79	0.2
vrc01-pgdm1400-10e8v4	sens	0.89	0.94	0.14	0.98	0.98	0.21	0.24	0.42	0.3	0.14	0.79	0.2
vrc01-pgdm1400-10e8v4	sens	0.9	0.94	0.14	0.98	0.98	0.2	0.23	0.41	0.29	0.14	0.79	0.2
vrc01-pgdm1400-10e8v4	sens	0.91	0.94	0.12	1	1	0.21	0.21	0.38	0.28	0.15	0.79	0.2
vrc01-pgdm1400-10e8v4	sens	0.92	0.94	0.1	1	1	0.2	0.18	0.35	0.27	0.14	0.79	0.2
vrc01-pgdm1400-10e8v4	sens	0.93	0.94	0.09	1	NA	0.2	0.16	0.31	0.26	NA	0.79	0.2
vrc01-pgdm1400-10e8v4	sens	0.94	0.94	0.07	1	NA	0.2	0.13	0.25	0.24	NA	0.79	0.2
vrc01-pgdm1400-10e8v4	sens	0.95	0.95	0.06	1	NA	0.2	0.11	0.21	0.23	NA	0.79	0.2
vrc01-pgdm1400-10e8v4	sens	0.96	0.95	0.06	1	NA	0.2	0.11	0.21	0.23	NA	0.79	0.2
vrc01-pgdm1400-10e8v4	sens	0.97	0.95	0.04	1	NA	0.19	0.08	0.16	0.22	NA	0.79	0.2
vrc01-pgdm1400-10e8v4	sens	0.98	0.95	0.04	1	NA	0.19	0.07	0.13	0.21	NA	0.79	0.2
vrc01-pgdm1400-10e8v4	sens	0.99	0.95	0.02	1	NA	0.19	0.03	0.07	0.2	NA	0.79	0.2
